# Supplementary material for: Identification and Characterization of ATP-Binding Cassette Transporters in Chlamydomonas reinhardtii
Source: Mar Drugs. 2022 Sep 25;20(10):603. doi: 10.3390/md20100603 (PMC9605142; doi:10.3390/md20100603)
Supplement: Supplementary file 1 [file marinedrugs-20-00603-s001.zip › Table S1.xlsx]

## Sheet: Sheet1
Table S1. Detailed information of ATP-binding cassette genes in C. reinhardtii
In This Study	PhycoCosm (46)	Trancripts ID	Subfamilys	New Systematic Name	Trancripts Name	Old Synonyms	Transporter type	Position in chromosome			CDS sequence	CDS length (bp)	Amino acids	Protein length	Protein molecular weight	Predicted location(s)	Signal peptide (yes/no, Position, Sequence)
								Chromosome	Start	End
Cre02.g077951	no	Cre02.g077951.t1.1	ABCA	CrABCA1	CrABCA1		Half transporter	Chr2	624667	638538	ATGGACGAATGGGCCAATGCTGCGGCTGGCGCGGCTGCGGCGGGTCGGCAGCAGCAGGAACAACCGCCGCACATCGCAAACGCTCGGTCGCGGGTCAACGCCGGGGCTAGCAGCAGCAGCACCAGGGACGCAGCACAGCCGCGGGATTTGATGCCGCATGCGAGTGGCATTAATAGCGATGTGAATGCGGTCGGGGCTGCGTCTGTGAGCCCGGCGCCAGGACTGGCTGGCCCATCGGCGGCGGCGTGGCAGCGCCTGAGCCGGCCGCCGGCACCACACGGGCCGCCGGGGCCAGCCGCAGATACGGAGCCGCCCGCACCCACACCCGCACCCGGCATGCGGGCGGGATGGGCGGAGCAGGTGGCGGAAGCTGCTGGGGAGGACGCGGCCCCTCCTGGC…	6408	MDEWANAAAGAAAAGRQQQEQPPHIANARSRVNAGASSSSTRDAAQPRDLMPHASGINSDVNAVGAASVSPAPGLAGPSAAAWQRLSRPPAPHGPPGPAADTEPPAPTPAPGMRAGWAEQVAEAAGEDAAPPGPSRAGGGRPGGAGGGAGGGAGAEASSAGAGEGADVGRGVLGAAGEPRADGWRLFALQTEAVLRRNALLQRRAWRQSLCLLALPVIFCVLLVVLQRLVNNQLGATEEYRCGCMCTACCDWVQQQQQQPAGAAGAAGAGLNGSSSGGGGGGGGNGTSVWECYTATEDRPCSPYAQCKARDPTRCGAQYSRYEQVAFCDVRSPATWPAVLQLPAEEYRPGAAAAGAAAQSPASSQPAQLYAAAGQSGGAAGGAADSDGGSSGGSGGGSS…	2135	209.73 kDa	Cell membrane. Cytoplasm.	no
Cre03.g151400	no	Cre03.g151400.t1.1		CrABCA2	CrABCA2		Full transporter	Chr3	1442524	1464585	ATGAGTTGTGAGCGCGACTGGCGACGCCAATTTCGGGCTGTCCTATGGAAGAACTTTGTGCTCCAGACGCGGAGCCGGAAAAGCATTCTTGGAGTCGGAGGATGGGCGGGATTGCTTCTCCAGCTGTTCCTGCCGGTGTCCTTCTTTCTGGTCATGTACCTGCCCAAGTACTACATCAAGCCCATCCGGCACGGCGAGACGCTGGGCTTCGCGCCGGTGGCGTTCGAGAGCCGCAGCTGGTCCTGGGACCCCTACGATGGCCCCGCCACCACCAAGGCCCACGGCGGCCGCGCGCGCCTGGCCCTTGCTCCCGACACCCCCGCCACTCGCGGCCTGGCGGTGGTGCTGGCCAAAGCGCTGGCCTGCCCTCGCAACCCCGCCCTGCGCACCTGCCCCGTG…	7455	MSCERDWRRQFRAVLWKNFVLQTRSRKSILGVGGWAGLLLQLFLPVSFFLVMYLPKYYIKPIRHGETLGFAPVAFESRSWSWDPYDGPATTKAHGGRARLALAPDTPATRGLAVVLAKALACPRNPALRTCPVPNLPASFHCMFMPPPPPAPPPTPRPAPPPRPAAAGQMKQGQEGGGETEEHNEGWEGVAGRPSGRLVRWLRRRRLGAMRSGGVDSAGGGAAIGGEAEGRAGAAGWAGAGVGVGVGVDACADFRTCVSTAACYEHVLRRQITFMPSIEAARANTSVSPGVFDAVLYFPHAVTPPAAPDPDTPDIAADAAADPNLQSQPLGPLLQPPQQLQPQPQLQPQLQPSSTPPPASAAAAPLSPLLRSLGRAVLGMNHTAVPPTRLLLDLFEVVP…	2484	254.11 kDa	Cytoplasm.	no
Cre03.g191350	no	Cre03.g191350.t1.1		CrABCA3	CrABCA3		Full transporter	Chr3	6050820	6068125	ATGCTGGTTACCTTTGTGCTCGGCTGGAGCATCAGTACCGTGGATCGGTTTCAGGTGCGGATCTATGCAGATAGCACGCAGACGCTGCTGCGCGCGGAGTCGGACATCCTCACTAGCGCCGCGCGGCGCGCCGACATCCCGACGTGCCTCGAGCCGCTGGCTCTCGCCATCGAGGCCGAGCTGCGGGTGCGGGCCGCCGATTTGGAGGCAGCGCGACTTGCGGACTATCGCTCTAAGTTGCGGAAGGAACGCATCGCCGAAATTCATGCGAAGCGGCGGGCAAACAGCACTGCCGAGATGGAGTCCGATACCGGGCTGCCGCTACCGGGGCAGAACGGCACTGCCAAGATGGGGCTTATGGAATGGATGAAGAAGCGGCGACAAGAGCGCAAGAAGGAG…	11337	MLVTFVLGWSISTVDRFQVRIYADSTQTLLRAESDILTSAARRADIPTCLEPLALAIEAELRVRAADLEAARLADYRSKLRKERIAEIHAKRRANSTAEMESDTGLPLPGQNGTAKMGLMEWMKKRRQERKKEEQALWERQQQLGRGAGVASGTTGASAASGGQGAVNGTRVRPEGADAGAGASSTSTSIASAATAGQRGGAQGAAAAGTSGGQASATGASVATSSAAGGTAAVVAEQATGSAGAAGTKGATAATAASATANATRNAAASAAAATAGGSAAAAGSRRRRRLQGMGSVTLPNPGGEKKSWHWSWSVLRQRPDVNASRTPGESAGRQLVLSFLAAVRRPEVAGALETCGWSQMLGLAFGPTIWNTYNQLLGPTPVLTFDEWMLQSAAIAAL…	3778	372.21 kDa		no
Cre14.g613950	no	Cre14.g613950.t2.1		CrABCA4	CrABCA4_1	CrABCA2	Half transporter	Chr14	962187	974990	ATGGCTCGACTTTCTTGCTTCGACCCGGTCTTGGACTTCCTCTTTCGATTCAGGCCTGTACAGCAATTTATTGTGCTGTACAAGAAGAATGCCTTGGTTGCGTGGCGCAACCGACGTGCCACGGCACTGCGCATCATCGCGCCCTTCCTCTTCCTGCTTCTGGCGCTGCTAATTGACCGCGCCCTGCAAGCGAATGACAGCAACAACACCGACTTTCAGAACGTGCCGAACCCCACGGCATCACCCATTGGCGGGATTCCGAAATGCACGGAGGACATCTTCATCGGCAACCGGGCGTGCATAGAGGTGCTGTATCAGCCCTCGCCCAACCCCATGATCGACGCCATCATGTCCAACGTTAAGAAAAACAACCCGGTGGCCATCACGGTCCAGGGCTTC…	3069	MARLSCFDPVLDFLFRFRPVQQFIVLYKKNALVAWRNRRATALRIIAPFLFLLLALLIDRALQANDSNNTDFQNVPNPTASPIGGIPKCTEDIFIGNRACIEVLYQPSPNPMIDAIMSNVKKNNPVAITVQGFPNRTAIQTYLYDNPDTVISAVHFEFTGSTLEGFILQTNTTTKYFKGTFQNPNTFVQLPLQSAVHREIARYQIANSGVSNATGLAAALNLETSLKEFAHPTIATVSVLGQVLGPFVFAACMFSFVIQISTVVAEKELGLKQALRTMGMSDTAYWSSWGLWEVTLAFVVANSICIYGLILQFDLFLHNNYGLLFFLFFLFQLAMSSLALLLAAFIRRTQVAVYLGFTIFIVGWIMQTVVLFGVPYTPDYYKTAGSAVTIIFSLLPWDL…	1022	110.52 kDa	Cell membrane.	no
		Cre14.g613950.t1.2			CrABCA4_2		Half transporter		962187	974990	ATGGCTCGACTTTCTTGCTTCGACCCGGTCTTGGACTTCCTCTTTCGATTCAGGCCTGTACAGCAATTTATTGTGCTGTACAAGAAGAATGCCTTGGTTGCGTGGCGCAACCGACGTGCCACGGCACTGCGCATCATCGCGCCCTTCCTCTTCCTGCTTCTGGCGCTGCTAATTGACCGCGCCCTGCAAGCGAATGACAGCAACAACACCGACTTTCAGAACGTGCCGAACCCCACGGCATCACCCATTGGCGGGATTCCGAAATGCACGGAGGACATCTTCATCGGCAACCGGGCGTGCATAGAGGTGCTGTATCAGCCCTCGCCCAACCCCATGATCGACGCCATCATGTCCAACGTTAAGAAAAACAACCCGGTGGCCATCACGGTCCAGGGCTTC…	3120	MARLSCFDPVLDFLFRFRPVQQFIVLYKKNALVAWRNRRATALRIIAPFLFLLLALLIDRALQANDSNNTDFQNVPNPTASPIGGIPKCTEDIFIGNRACIEVLYQPSPNPMIDAIMSNVKKNNPVAITVQGFPNRTAIQTYLYDNPDTVISAVHFEFTGSTLEGFILQTNTTTKYFKGTFQNPNTFVQLPLQSAVHREIARYQIANSGVSNATGLAAALNLETSLKEFAHPTIATVSVLGQVLGPFVFAACMFSFVIQISTVVAEKELGLKQALRTMGMSDTAYWSSWGLWEVTLAFVVANSICIYGLILQFDLFLHNNYGLLFFLFFLFQLAMSSLALLLAAFIRRTQVAVYLGFTIFIVGWIMQTVVLFGVPYTPDYYKTAGSAVTIIFSLLPWDL…	1039	112.06 kDa	Cell membrane.	no
Cre14.g618400	yes	Cre14.g618400.t1.2		CrABCA5	CrABCA5		Half transporter	Chr14	1498536	1509138	ATGGTGGCTGCCAGCTTCGGCGCCCAGGCGAACGCGCTGCTGCGTAAAAGCGCCACCTATCAGAAGCGCAATGTGCGGACCAACATCTGCCTGCTGTCCAGTCCCATCTTCTTCTGTTTGCTACTGCTCATCATTCGCATCCTGGTCAACAACGTCTTCCTGACCGGGCCTGACTTCGAGTGCGGCTGCCAGTGCCTCTCATGCTGCAAGAACGGCACCTGTGAGAAGCTGACCCAGGGCTATTGCGACACGGACGCTGGCTACACCTGCGACTCCAAGAACAGCTCCGCCTGCGGCATCGCCTACAGCAGCCCGCAGCAGTCAGCCTTCTGCGCCATCCCCAACCCCAGCACCTGGCCCCCCGTGCTGCAAACCCCCACCGCCAACAACCGCGCCCCG…	3105	MVAASFGAQANALLRKSATYQKRNVRTNICLLSSPIFFCLLLLIIRILVNNVFLTGPDFECGCQCLSCCKNGTCEKLTQGYCDTDAGYTCDSKNSSACGIAYSSPQQSAFCAIPNPSTWPPVLQTPTANNRAPPHKPAVTTMVTAPRGGQAGQLNSSELVPGIYTVPLPMDNTTFLNEFLPELISADGTVNGHLFSQWGFTFGTAAEGGQNQYIERAFASDSVLNFLLPNIVPGVNCSSIYRQIGVGLAPQPLINILTGVVFVTTNTLVTQDQVDAVLEGRPVIADFLDKMTICSDVKFSVMPNDTAIDDALYCGYYQSRCNGSAVTAQFPPAFEYPSAAAADAVVTVYYNATFLTADSSGSGQDAYNRVQLPLSGGVMAWYSGKFGFPNLPKLLGIMS…	1034	113.20 kDa	Cell membrane. Cytoplasm.	no
Cre16.g674500	no	Cre16.g674500.t1.2		CrABCA6	CrABCA6		Half transporter	Chr16	6306360	6319095	ATGCCACCAGCAGTAGCAGCGGCTGCAGCAGCGGTGCCGCCGGCTGCGGCTGCTACAGCCCCCCACGCGGCTGGCGCTGGTGACGGCGGCGCGGAATGCGCCGGCGGCAATCTCGTCGGCAGTAGCAGCGCCGCCGGCATCAAGGACAGCAATGGAGGCGGCAGTAGCAGGGCCTTCCAGGGCGGCGGTAGCGGCAGCGGCAGCAGCAGCAGTAGCGGCAGTAGCAGCAGCAGTAGCGGCAGTAGCAGCAGCAGTAGCGGCAGTAGCAGCAGCAGTAGCGGCAGTAGCAGTAGGCGCTGGTTAGCGGTGCGGCAGGCGGCGGCCCTGACACGCAAGAACACTTTGATGAGGCTGCGCCAGCCGGGGCTGCTGGTGGGGCAACTGCTCACAGGTGTGGCC…	4932	MPPAVAAAAAAVPPAAAATAPHAAGAGDGGAECAGGNLVGSSSAAGIKDSNGGGSSRAFQGGGSGSGSSSSSGSSSSSSGSSSSSSGSSSSSSGSSSRRWLAVRQAAALTRKNTLMRLRQPGLLVGQLLTGVAMVGVVWLVDAAIRYSDSGFGGRGEERSPGAVAVGPVPLCSASPFLKFGSPCYTLLYSPAGDPWVEALVAGVMAANSPPIPPGQVAGFANASQVDAYLWDHPQTVLAALHFRRRPGMPVPPPPPPPPYPITPAANATAAAAALLDDADPLAKPRELAMVIQTNASGVFFKGKFQDPNTYIALPLQVAVEAQMARMAVADPSLPWRVSLSNFPHPSLATASAVGRFAPTFLLAAVIVNMVVLLTAMVEERESGTRGALTAMGLRDSAH…	1643	162.93 kDa	Cell membrane. Cytoplasm.	no
Cre17.g721000	no	Cre17.g721000.t1.2		CrABCA7	CrABCA7		Half transporter	Chr17	3085376	3098563	ATGGGCGCCTCTGTACGCCACCAGACGCGGGCGCTGTTCGCCAAGAGCGCTGTCTACCAGCGCCGCAACACCGCCACCAACGTCTGCCTGGTGGTGGCACCCATCTTCTTCTGCGTGCTGCTAGCGGCGCTGCAGCTGCTGGCGAACAAGCTCCTGCTGAACCAGCGCAGCAACAAGTGTGGCTGCCAATGCTTGGAGTGCTGCATCCCGCGGCGGGAGCAGGTGCCCTGGACTGCGGAGCAGCAGGCACGCATCGACGCCGGGGAACAGCTGACGCCGCGCTTCCGGCGCTATGACGACTGCCAGCCGCTGAGCACGGGCTACTGCGAGCGCTGGCGCAACAGCACCTGCCGCACCTACAACGACTCCAGTTGCAGCCTGCGCTTCAGCTCGCCGCAG…	4044	MGASVRHQTRALFAKSAVYQRRNTATNVCLVVAPIFFCVLLAALQLLANKLLLNQRSNKCGCQCLECCIPRREQVPWTAEQQARIDAGEQLTPRFRRYDDCQPLSTGYCERWRNSTCRTYNDSSCSLRFSSPQQAIFCPIPTPSSWPPVIMTPRRAFRAGGPSTQWLPFTGRNMTAATAVAANLMQAPELPNPRALIDLLNQSPLALLSLRPEKLLQLLLPVLAPGGLVLDDGEGVDLAQLSRLGLNFGSGLWPNNDYYLENAFINSNTNNSQLNFLVPSGVCNATGLYRLTTSTSNQMPLASMLLAYYNATYPAVLGPVLRLLNVTADTIMTLVGDSALSAVTAACVDTLAREANTTEQLDRRLYCGFGSARCDGTLFWREYGAAWDFESLGPTDLVY…	1347	142.08 kDa	Cell membrane. Chloroplast. Cytoplasm.	no
Cre02.g083354	no	Cre02.g083354.t2.1	ABCB	CrABCB1	CrABCB1_1		Half transporter	Chr2	1393817	1405580	ATGGCCCTCGCAGCATTGCTTCTTATTTGCGTGGCGGAGTTTGCAACTGCGTCATGGTGCTCGCTGTGGCCGCTGCGCTCCGAGCTGTCGCTGCTGCTGCACGCGGCGGGCTGGCGCCAGCTGTACAGCTTCTCGCTGGGCAACCTGGACGTGTTGCTGCTGGCCGCGGCTAAGCAGCTGCTGCTGCTGGGCCTCATCCTCGCCACACCCAGTCGGAGGCGGGCGCGGGGCGGCGGCGCGCCGCTTGAGTCCAACCACCCACAGGTCCGCACCGCCATCCAGGTGCTGTGCCTGGCGCACGCCACACTGCTGCTGGTCAAGGCGGCGGCGGTGGCCGTCACGGCGCCAGACGACCTGTGGCCGGCGCAGCCGCCGCACCCGCCCGGCGGCGCCGCCGGC…	2625	MALAALLLICVAEFATASWCSLWPLRSELSLLLHAAGWRQLYSFSLGNLDVLLLAAAKQLLLLGLILATPSRRRARGGGAPLESNHPQVRTAIQVLCLAHATLLLVKAAAVAVTAPDDLWPAQPPHPPGGAAGGRVVVGLVYMYTSIVGSLLASLLTPLPAAALVEEREAAWEEGESAADAAALEAAAAAAVDPLRTPLLTAAAAEEGGAASGSAAAAAAAGKGGKAVAVAAAGAGAGAGAGAGKGGAEPAADAKTRRAAAKRKQRTLLELLRLSAVDTPLLLVAFSAGVVAALGSALLPYLTGQIIDYAAIEPDRSKFGHTTVRLLCVAALTGVFTGVRGGLFTLANTRLNVRLRKQLFHSLLQFEVGFFDTTKTGEITSRLAADTTTVADQVGLNLN…	874	91.43 kDa	Cell membrane.	yes, 1-17, MALAALLLICVAEFATA
		Cre02.g083354.t1.2			CrABCB1_2		Half transporter		1393817	1405580	ATGGCCCTCGCAGCATTGCTTCTTATTTGCGTGGCGGAGTTTGCAACTGCGTCATGGTGCTCGCTGTGGCCGCTGCGCTCCGAGCTGTCGCTGCTGCTGCACGCGGCGGGCTGGCGCCAGCTGTACAGCTTCTCGCTGGGCAACCTGGACGTGTTGCTGCTGGCCGCGGCTAAGCAGCTGCTGCTGCTGGGCCTCATCCTCGCCACACCCAGTCGGAGGCGGGCGCGGGGCGGCGGCGCGCCGCTTGAGTCCAACCACCCACAGGTCCGCACCGCCATCCAGGTGCTGTGCCTGGCGCACGCCACACTGCTGCTGGTCAAGGCGGCGGCGGTGGCCGTCACGGCGCCAGACGACCTGTGGCCGGCGCAGCCGCCGCACCCGCCCGGCGGCGCCGCCGGC…	2856	MALAALLLICVAEFATASWCSLWPLRSELSLLLHAAGWRQLYSFSLGNLDVLLLAAAKQLLLLGLILATPSRRRARGGGAPLESNHPQVRTAIQVLCLAHATLLLVKAAAVAVTAPDDLWPAQPPHPPGGAAGGRVVVGLVYMYTSIVGSLLASLLTPLPAAALVEEREAAWEEGESAADAAALEAAAAAAVDPLRTPLLTAAAAEEGGAASGSAAAAAAAGKGGKAVAVAAAGAGAGAGAGAGKGGAEPAADAKTRRAAAKRKQRTLLELLRLSAVDTPLLLVAFSAGVVAALGSALLPYLTGQIIDYAAIEPDRSKFGHTTVRLLCVAALTGVFTGVRGGLFTLANTRLNVRLRKQLFHSLLQFEVGFFDTTKTGEITSRLAADTTTVADQVGLNLN…	951	99.11 kDa	Cell membrane.	yes, 1-17, MALAALLLICVAEFATA
Cre10.g443000	no	Cre10.g443000.t1.2		CrABCB2	CrABCB2		Half transporter	Chr10	3242683	3253398	ATGTTGGCCGCTTACGATGCTCAGCTAGCAGCAACGACGATGCTGTACGCCATCACGGTGGTGGCCATGCTGGCCGTGTGGAGGCGACAGGCGGGAGTGTCACTTCTGCCGGTTGTACTGGCGTCCATGGCAACGGTGGCTCTGCAGATGGCTGCCGACACGCTGCACGACATCACGTCCGACTTTGCAAAGGAGGACCGCATCGTAAGCGTGTCGCTTCACACGGTGCAGCTGGGCCTGGTCCTGTTCGTGTGTATGGCTGAGGCGCTGTACGGCCACATGGCCTCACTGCCGCTGGGGGAGCTGGAGGAGCCGCTGTTCGACAAGACGGAGAAGGAGAAGGCCAAGGAGGAGGGCAAGCGCGCCAAGGCTGCGCAGCAGGGCCGCCTGCCCGCCTCG…	4632	MLAAYDAQLAATTMLYAITVVAMLAVWRRQAGVSLLPVVLASMATVALQMAADTLHDITSDFAKEDRIVSVSLHTVQLGLVLFVCMAEALYGHMASLPLGELEEPLFDKTEKEKAKEEGKRAKAAQQGRLPASRAQRTARAFRYVWPESHPLQLRLVACFLLVLAERCVNLAVPVLYKHMVDDLGSAAAAVADNSGGGGSGAGGGSGGGGGWAGWAGWGTGGARAGALSEATRALMRAAVAAAGAGAEGEGEANGKLLAAAHGLLKAVQGVTFWSVFYPWVFAYLGFYFLRGGSGMEGLLANMRDLIWIPITQAAFRRISLDVFGHLLDLDHAFHLHRKTGQIMRILDRGTSSIQDTVSIVLFNVIPQLIDIVVACTYLAFKMQPWAAVIVFVTVASYV…	1543	156.18 kDa	Cytoplasm.	no
Cre12.g561550	yes	Cre12.g561550.t1.2		CrABCB3	CrABCB3	CrCds1	Half transporter	Chr12	6806573	6815054	ATGGCCGCCAATGGGCTCATGTGGTGCGGCGGGATCCAGGACGTGGGCTGGCTGGGCCCGCTGCTGTCACCATGCACGTTCGAGAGCGGAGCGTCGGCGCTGCTGCTGGTGGCTACGCTGGTGTCGGTGTTGGCCCAGGGCGGCCGGCTGGGGCTCATCCACCAACTCAAGCTTCAGGGCCGGCTGCGGCGCGGTGTGAGCGGCCTGTCTGGCGCGTTCATCGCCTGCTGCCTGTTCATGGTGGGCACGCACCTGCTGCACTTCAGCGTGGGGCTGGCCATCCTGCGCCGCTTCCCCTTCCACGTCACCTACCACGCCTGCCTGGCGCTCACGTGGGGCACCATGCTGGGCTTCGCGCTGTACACATGTCGCGTGGCCGCCACTGTGGACTTCCGCTTC…	3189	MAANGLMWCGGIQDVGWLGPLLSPCTFESGASALLLVATLVSVLAQGGRLGLIHQLKLQGRLRRGVSGLSGAFIACCLFMVGTHLLHFSVGLAILRRFPFHVTYHACLALTWGTMLGFALYTCRVAATVDFRFVTGPAVAVYCISLYSFYHLYFDAHNFPMSYIKASIWTAMLQSAMAAVTTWLGARRAAKNPSLQTMQAQLGFGYAPLSGDDAAGSRAGGSSSKPGGSGDAGPSGASAGGGNAGDGEGDGRTWISLFGDACAYVWPTELHLQLRAIACLLLLVAMRFINLAVPILYKRVVDTLAAASAKHPAAAAGEPPRGLGLDLGIGRLVSAWLKGGGDDADPSAVNFGALVWPWIILYLAAVFFQGGAGGGIVGFINNMRSYLWIPVSQDAYRRI…	1062	111.28 kDa	Cell membrane.	no
Cre13.g604150	no	Cre13.g604150.t1.2		CrABCB4	CrABCB4		Half transporter	Chr13	4627491	4638084	ATGGCAACGGGGCCACCCAAACCCTTGGCGCGCTGTGGCGTGGCCACACGCTCGCTGCTGCCTCAGCGGCTGGCCTGCCACTCGCTGGCCAGTCGGCATCGAGCCGGCCCAGGCCGCCCCCTCCTCACCCCCACCCTCCGCGGAACCCCGGGCTACAGCCCCGTCGCCACCGGCGCAGCTGCAGCCATCTCCATTCCGCTACAACCGGGCGGCGACGGCGCCAGCCACAACGGCGCAGCCAAGCCGGCGCCGGCGGCGCACGCCAACGGCAACGGCAGTAGCAGCAAAGGCAGTAGCAGTGGCCACGGCAGTAGCGTGTACAACACAGTGGCGGCGGCTGTAGCAGCGCAGTTCCCGGCCGTGCCGCCGCTGCCGGCGCCGCCGTCAACCGCCAACCTC…	2901	MATGPPKPLARCGVATRSLLPQRLACHSLASRHRAGPGRPLLTPTLRGTPGYSPVATGAAAAISIPLQPGGDGASHNGAAKPAPAAHANGNGSSSKGSSSGHGSSVYNTVAAAVAAQFPAVPPLPAPPSTANLSDVVPYLLKLALQERYLVWRLAAALGCMCVAKLAGISLPLAFKGAVDAMASTGFSQAALSAALTAALTYGVLDCVRVLAKESQSPFFAPVSQAVTRRMAYHTFAHVLALDTRFHLDRRTGRVSRILERGTRSIAVLYRAMVFTFLPTGLELTAVAVLLAGRFGPALAGILGLTFAAYVTWTVMMTQAATDVRKEVNALDNATSSKAVDALLNVETVTLFNNQNLEVGLYDRHLRDFQSASYRTELLSSSLNAGQGLILAVGMAAIL…	966	98.00 kDa	Cell membrane.	no
Cre16.g692300	yes	Cre16.g692300.t1.2		CrABCB5	CrABCB5		Half transporter	Chr16	582927	590888	ATGGCGTCCTTTCCCCGCACATTTGTCAACTGGTGGAAAGTTGAATCTCCCGCGAAAGGCTCGTCGGAGGCCGGCCCTATGGACCTCAAGCCGGTGCTCCAGAAGCTGTGGTCGCTGTGCGCGCCGGACATATCACTGCTGTTCTTGGCGAGCGTCTTCATGGTGGTGGCGTCTCTGTGCGAACTTGCGATTCCGCACTTTGCGACTAAATCAATCTTCGCGGCTTCGGAAGGCGCTCCCTTCATGGGCTTCCTAAAAGTGCTGACGGCGATGGTGGCTGCGTACGGCATCTCGGCGGCCCTGCGTGGCTTCTGCTTCTCCATCCTCAACAACCGCATGACGCGGCGCCTCAGGACGGAGCTTTTCTCCAGCCTCGCCAAGCGGGAGACGTCCTTTTTC…	2568	MASFPRTFVNWWKVESPAKGSSEAGPMDLKPVLQKLWSLCAPDISLLFLASVFMVVASLCELAIPHFATKSIFAASEGAPFMGFLKVLTAMVAAYGISAALRGFCFSILNNRMTRRLRTELFSSLAKRETSFFDGEDVGNLTSRLQADCQAMTKVIATNANIAVRNLLQAVGGIVYLYLLSPSLCGMTVAISAVLWAVTIVYGDFARRMQKIFQDVLAESNTVAEEALTLSRVVRTFGTEGTETKRYTTWLDKLYEVGKRQAAGYSLFVASGHIACYASKVAALVVGCGMVLTGKLTAEQLTNFIMYVEFVTYASLNVCDEFTEICEAVGASERVVAMLGAAPAPQIAAGIIPATFSGRMSLEDVKFSYPSRPGNMALNGVSLSFEPGKLTALVGLSGS…	855	88.56 kDa	Cell membrane.	no
Cre17.g725150	yes	Cre17.g725150.t1.2		CrABCB6	CrABCB6		Full transporter	Chr17	3507202	3516163	ATGACGCTCAAAGCCGTTATTTCACACAGACCGGCCAATACGCCGGAACATCCGGAGACAATTGAAAATTTGGAGCACGTCACGGAGCCCATACCGGAGCACAATGAACATGTGGATAAGGAAGAAATACCGCCCGTGTCCTTCCGGCGCCTTTTCAGCACTGCAGACCGCTGGGATGCACTGATGATCGTCATCGGGACTATCGCCGCCCTAGGAAACGGGGCGCTGCTGCCACTCGTGGCTATATTCTTTGGCAACTTCACCGACACTTTCGGTTCCCCCGGCTCCGGGAACTTCATGTCCTCAGTCACCGACGTCACCCTCAAATTCCTCTACCTCGCCGCCGGCGCAGCCGTCGGCAGCTACCTCGAATGCTGCCTGTGGATGTACACTGGCAAC…	4299	MTLKAVISHRPANTPEHPETIENLEHVTEPIPEHNEHVDKEEIPPVSFRRLFSTADRWDALMIVIGTIAALGNGALLPLVAIFFGNFTDTFGSPGSGNFMSSVTDVTLKFLYLAAGAAVGSYLECCLWMYTGNRQANRLRTRFLRAVLHQDVAFFDVHSTTGGLVQGLNEDSIDVQNAISEKLGAFLHHSATFVVGLVIGFTKGWEMALVMVGCMPFTAAIGGVLAKGTEKATAASSKAYAEASAIAQQNISQIRTVAAYNREQAAMQQYGKALELPRKMGLRQSWVSGLSFGGINMVVYGTYAVGLIFGAYRIAAGAYTGGQVLMVMVSTLMGGFALGQAAPNLEYFAKGRSAGGRMFRVIDRQPTIGAELLEEEQVAAGGKPTQPKQPQQLQLTNAK…	1432	151.54 kDa	Cell membrane.	no
Cre17.g725200	yes	Cre17.g725200.t1.2		CrABCB7	CrABCB7		Full transporter	Chr17	3516230	3524200	ATGTCCCTCAAGAGGGTGGACACCGCAAAGTCAGCGCGGTCGCACGCTGATGACGACGACGTGGATATCACCGCGGTGGAAGAGTTGAAGACGGAAGAAGAAAAGAAGGATGACACCACACCGGTGCCATACTACAAGCTCTTCAGCACCGCTGATCGGCTTGACACCGTGCTTATGGTGATTGGAGCGATTGGCGCCCTCGGGAACGGGACTCTATTACCGCTGTTCGCCATCTTGTTTGGCGAGTTCACCGATGCATTCGGCGACCCTGACAGCGGTCACTTTATGAAGACCGTGTCGAACCTGGCACTGAAGTTCCTCTACCTCGGCCTCGGCGCCATCGTGGCGAGCTACCTGGAGGCGGGTGTTTGGATGTACACTGGCAACCGGCAGGCGAAC…	4260	MSLKRVDTAKSARSHADDDDVDITAVEELKTEEEKKDDTTPVPYYKLFSTADRLDTVLMVIGAIGALGNGTLLPLFAILFGEFTDAFGDPDSGHFMKTVSNLALKFLYLGLGAIVASYLEAGVWMYTGNRQANRLRTRFLRAVLHQDVAFFDVHSTTGGLVQGLNEDSIDVQNAISEKLGAFLHHSSTFITGYVIGFVKGWEMSLVMIGCMPFMALIGGLLAKGTEMANAAASKAYADASAIAQQNISQIRTVAAYNREQAAMQQYDKALELPRKMGIRQSWLSGLSFGSVQLVFYGTYAVGLFFGAYRIVAGAYTGGQVLMVLVSTLMGGFSLGQAAPNLQYFAKGRSAGGRMFRVIDRQPTIGAELLEEEQVAAGGKPTQPKQPQQLQLTNTKAAGG…	1419	151.93 kDa	Cell membrane.	no
Cre17.g727650	yes	Cre17.g727650.t1.1		CrABCB8	CrABCB8		Half transporter	Chr17	3779304	3786379	ATGTTGTCTGCGGACCGCACGGTGGCGGCCGCCGTGTGCGGGGCGTGCCGTCACACCGGCTGGCCCGCGGCGCTGGCACACGCATCCTGGCTGCCTCAAGGGGTCACCTGGAGTGAGGTTAGCTGCGGCGCGACTGGAACGTCAGCAACACCTAGCCACTACCACAGCGGTCGCAGTTATTGTGGCAGCAGCCACAGCAGTGCCACTGCGCTGCCCACTGCTGCGCACCTGCACTGTTTGTACGGCCAAACCCCATCGGAGCAGCAACCTGTAAGCCTCGCTGGGGCGGAGGACAACTGGCGCTGGGCGTCGCCTGAAGTGGGCGCACCCGCGGGGCCGGGCCCGCTGTCTGCAGCAACTTCCCTCACAGCTGCTGCAGCGGCAGGGGCTGTACGGCCA…	2673	MLSADRTVAAAVCGACRHTGWPAALAHASWLPQGVTWSEVSCGATGTSATPSHYHSGRSYCGSSHSSATALPTAAHLHCLYGQTPSEQQPVSLAGAEDNWRWASPEVGAPAGPGPLSAATSLTAAAAAGAVRPWGSPLGPPKGLVQGRGVRPVGWALPALPAALTAPRHIAAGAGGWRSGGPGAQAPLPFAAAGATRWQHTGSTQTPVPRSQPGSGAGQSAAAGAGAAKPGSATAPAPASAAAAAGGSPAAGGAASAAAALEAAGERLSDTQILGRLVGYLWPKDNPEFRGRVVAATALLVIAKLLNINVPIALKLAVDSLSASVAAGGAAPAAVAVYGMSLGPIALLLGWGAARGGMAFCNEMRNIVFAKVAQGTIRRVANEVFGHLHTLDLGFHLAK…	890	91.43 kDa	Cell membrane. Cytoplasm.	no
Cre02.g097800	yes	Cre02.g097800.t1.1	ABCC	CrABCC1	CrABCC1	CrHLA3	Full transporter	Chr2	4110306	4117464	ATGGGCGAGGGCAAGGTGGCCGAGCGCGGCCACGACCCCACAGCGGGCTTCTTCAACAAGTTTGCCTTTGGATGGATGTACAAGTGGATTGGCGCTGCTCGTCGCGGTGAGGAGCTGAACGCCGAGGAGATGGGCATGCCCCCGGAAAACATGGCCCACGAGGCCTACGACAAGTTCGCGGCGCACTGGGCTGCCGAGCAGAAGCTTAAGGACCAGGATGGCCAGAAGCCGTCGCTGGTGCGCGCTCTGCGCAAGTCCTTCGGCTTGTTCTACATGCTTGGTGGTCTGTGCAAGTGCGGCTGGTCCACCTTCGTGATTCTGGGCGCCTTCTACTTCGTGCGCAGTCTGCTGTCCCACGTCAACTACGTTGACGCCCCCACCAAGAAGTGGACCACCGCC…	3978	MGEGKVAERGHDPTAGFFNKFAFGWMYKWIGAARRGEELNAEEMGMPPENMAHEAYDKFAAHWAAEQKLKDQDGQKPSLVRALRKSFGLFYMLGGLCKCGWSTFVILGAFYFVRSLLSHVNYVDAPTKKWTTAETLYGQTTAGWLLMMGFTIDAWLLGLCLQRMGYICMTVGIRARAALVQAVTHKAFRLNTVRADQSAAIVNFVASDIQKIYDGALEFHYLWTAPFEAAAILALLGYLTQDSMLPGLGVILLVLPMQYYFGYKIVQIKLQNAKHVALRSAIMQEVLPAIKLVKYYAWEQFFENQISKVRREEIRLNFWNCVMKVINVACVFCVPPMTAFVIFTTYEFQRARLVSSVAFTTLSLFNILRFPLVVLPKALRAVSEANASLQRLEAYLLEE…	1325	146.86 kDa	Cell membrane.	no
Cre02.g103250	no	Cre02.g103250.t1.1		CrABCC2	CrABCC2		Full transporter	Chr2	4856091	4871456	ATGACGAGCTGGACTGCTTTCCTTACAATTTCATGGTTTAGCCCATTGCTCAAAAAGGGCTGGAAGAAACCTCTGGAGGCCGGGGACCTCCTGCCGCTGCCCCACTTCCTCACCTGCTCCTCCGCCTACCACCACTTCCTCCGCGGGCTCTCCGCATTGCCGGAGCCCCCGGGCCCCGAGCCCGAACCCACCACCACCACCACCACCAAATCCACACACCTGAAGTACACCTACAGCTCCAACAGCAGCGATGCCGCCCCTGCGGCCACCTCCACGACAGCGCCGCACGTGGTGTCTCCCGAGCAGCACCTGCATAACACCAAGGCGCTGCTCCGCCTCATATGGCGGCTGCACGGCGTGGCACTGCGGCGGGCGCTCACGCTCATCTATGCCTACCAG…	5619	MTSWTAFLTISWFSPLLKKGWKKPLEAGDLLPLPHFLTCSSAYHHFLRGLSALPEPPGPEPEPTTTTTTKSTHLKYTYSSNSSDAAPAATSTTAPHVVSPEQHLHNTKALLRLIWRLHGVALRRALTLIYAYQSCVFFQPLLLEQLTNQLVAHGGSDPRIWLLPVGLFISPLVGSLCKAQSQLTMIRIQIGLRSQLTAAVYRKCLRLSAGARASMPSGRVVNLMSADVAKICDFLYPQLTFISAAPLAVVVSLIMLWFRLGWATVVGLCVLLLSTPVSNIAVRATQRHRNEMLLAADGRMKLVGQFLAGVRVIKMYHWEQPQEAEINKCRSEELRALRNMIPSKVAMQTLLYVLPQLAGVLSLLAVALTNPESLTPGRAFSSLVLFQIMRFPLLTLSTG…	1872	196.05 kDa	Cell membrane. Cytoplasm.	no
Cre03.g174050	yes	Cre03.g174050.t1.2		CrABCC3	CrABCC3		Full transporter	Chr3	4200175	4215235	ATGAGCGCAACGTGGAGCACTCCCAAAAAGGGGGGCGGCCCGAATGGCGTCAAGGCTCACTTCTCGCTGAGTAGCGCTGGCTTGCCGTCGGTGTCTGAGGAAACAACCCGACTCGTCGGTGGCGCAGCCTCTGACGACCCGAACGCCGCCGCCCCCGCGAGCGCCAAGCCGGCGGCCGGCCGGCGTGAGGGCACGCCCGAGGAGAACGCCAGCTTCCTGTCCCGCGTGTTCTTCTCCTATTGCAACGCGCTCGTCAAGCTGGGCTTCAAGCGGCCGCTGGAGCATGACGACCTGTGGAACGTGTCGGAGGAGGACGAGGCGGCGGCGGTGTCGGGGCGCTTTCAGGCGGCGCTGGCGGCAACGGCGGACCCGGTGAAGCACCCGCAGGGCGTGGTGTGG…	4494	MSATWSTPKKGGGPNGVKAHFSLSSAGLPSVSEETTRLVGGAASDDPNAAAPASAKPAAGRREGTPEENASFLSRVFFSYCNALVKLGFKRPLEHDDLWNVSEEDEAAAVSGRFQAALAATADPVKHPQGVVWRAMWRVFGNSFIYTAAIKVIHDIIMFASPWLLERLLHHMGAGGSRGGSFGIAVAILGVALAENFTVNWYFHVLFRMSLHLKISLIDMLYDKSLRITSAVKSDMGAGTIANLQSNDAAKLWSLVLYLHVVWNGPFQILCVMFLLVRIMHWAPSMAGLAVTIVIIPLTTLLGKALAKSRREQIKFTDARVKLCSEVITGIKAIKLYAWEGPYVDRIMDLRDNELRQIRKTQALSMFNTAMFMSGPVLVGLAAFGTFAGMGYNLTAAVA…	1497	160.84 kDa	Cell membrane.	no
Cre04.g228650	yes	Cre04.g228650.t1.2		CrABCC4	CrABCC4		Full transporter	Chr4	3611941	3635046	ATGGCATCCGAAAATCACTTCCTGGTGGGCTTTTGCTCGCCGGACCTCACGCTCGGCGATTTTGGCAATGAGCTTGGCCGCTTCACACCCTGCTTTGTGGACGTCGCTGTGCTGGGCACCGCCGAGGTGTTTTGCATCCTGGTGTGTGTGCTGCACCTGCTGCGCACCTTCGCCCGCTGCGGCCGCAAGCACCGCTATACCGGAGTGGCGCTACGGGTGCAGGTTGTGACCTTGGCGCTGTGTTGCGCGGGCCTGCTCATCAGCTTGGCACAGCTGAACGCGAGGCTGGGGGCGGCGGCGGCGGCGGCGTGGGGCGGGCTGGGACTGCTGGGGCAGCAGTCGAGCGCCGCCGCAACCCACAACACGCTCACCTTGGGGGAGGGCAGTGACGTCCCACAG…	5949	MASENHFLVGFCSPDLTLGDFGNELGRFTPCFVDVAVLGTAEVFCILVCVLHLLRTFARCGRKHRYTGVALRVQVVTLALCCAGLLISLAQLNARLGAAAAAAWGGLGLLGQQSSAAATHNTLTLGEGSDVPQPAATAAAAEVAAALSRRALRAMLGAWVRGSGGDDGGGGGGDATAPVAPYEWAGFALSSGRWLALVALFSRELVPPGHVVLPARWLVRFALVLAASAELVKARFLIFAPPPAPSGSGSGPGSGSGSNPDSDPDSGSDGDGAAAFSAQYFFYMYVSYLSVQLALAGLALVWRPGKATGLVEAEDDQHGGGYLPLAGSEPDTSAAAATATAAAAAATVCPEARAGIWSSLTFAWMAPLIQKGYRQPLTTNDIWQLPPDDRVDAVEPAFQ…	1982	201.36 kDa	Cell membrane.	no
Cre07.g325761	no	Cre07.g325761.t1.1		CrABCC5	CrABCC5		Half transporter	Chr7	2019756	2030720	ATGGGGGAGGCAACGGTGGCGAACAATTCGCGCGCGGTGGAAGGAGCGGCTGAGGCGAGCGAGCCATTCCAGGCCACGCGCTATGATAAGACATCATGGTTTGCGCGATTGTTCTTTGGCTATGTGAACCCACTTTTGTCGCGAGCAGCTAAATCGCCACTGGAGGAGCAGGACGTCGAGTGGCTCGTCCCACCCAGCGACACAGCGGAGCAGCTGGGGGCTGAGTTCGAACGCATGTATGAGAAAGTCAAGGCGGAGTACGGTCACAATGACTCCGGCCCCACCAACTCCCCCGGCCCACCAAACACCTCCTCCCCCGGCGGCGGCCCCAGTGGCGGCGGCGGCGGCAAACCCACACGGCCGCCGCGGCGGCCCTGGACCACCCTCACGGGCATCACG…	3510	MGEATVANNSRAVEGAAEASEPFQATRYDKTSWFARLFFGYVNPLLSRAAKSPLEEQDVEWLVPPSDTAEQLGAEFERMYEKVKAEYGHNDSGPTNSPGPPNTSSPGGGPSGGGGGKPTRPPRRPWTTLTGITLLRLYWWPMVHESLWVLVEVGQRLGTPVALREFLRWLQAYDAGEDPAEWRGWVWALVLGACGLSMMLIHHQLFWVGMRAGFTMRQQCVAAVHAKVLRLNSASVTAVSSGHVVNLVSNDVRRFDDVMPFWIFLWAAPLELAMVLLMVSLELDFVSALAGVATSMAMIPIQSALVRYIGGLRRNTARCTDERVRLAGEVVEGALAMKMLSWEDPFTAALRAIRGRETSYSRRMQRIRAVNFGMQFCITPIVSFVTFAVYRARNGTLNT…	1169	121.52 kDa	Cell membrane.	no
Cre08.g369720	no	Cre08.g369720.t2.1		CrABCC6	CrABCC6_1		Half transporter	Chr8	2205580	2213456	ATGTCGGAGGCGGTGGAGGGCCACCTGGCCGTCAAGATGTGCGGACTGGAGGACGTGTACCAGAGCCGCATCAAGGCGCTGCGCCACGAGGAGGAGCGCTACGTCCGTCGCTCATCCCGGATACGCGCCTTCAACATAGCGCTGTTTTCGAGCGGCTCCTCCATCATTGCCTTCGTCACGTTCAGCGTGTACCGGGCTCGGAGCGGCTCGCTGAACGTGGCCAGCGTCTTCTACGTCCTGAGCCTGCTGCAGCTGCCCTCCGCTTACCTTGTAGACAAGTTCGCGCTGGCCTCGCAGTTCGTCTCGGAGCTGGGCGTGTCCCTCACACGCATCCAGGCCTTCCTGTCGCTGCCGGAACTGCCTCCCGCTCCGGCGGCGTGCAAAGATGGGCAACGCATA…	4686	MSEAVEGHLAVKMCGLEDVYQSRIKALRHEEERYVRRSSRIRAFNIALFSSGSSIIAFVTFSVYRARSGSLNVASVFYVLSLLQLPSAYLVDKFALASQFVSELGVSLTRIQAFLSLPELPPAPAACKDGQRIPAKADVGGGHRLASSAAATQPRETSVTAGAEGAAAGDLRRGFVAMHGGHFGWRWPLGRSGSAEDALKRLAAAEGAEVADSGASGDPDEGACFPRRAAAAAVIAACLGRRRAEVAAARNEEAGPAKARAPSGPLAGAVPGGGEHRGGPLSGLVQLPPADIVVTCTQRAGTGTCKTHAASQELCGDMAATLSGVCFACAPGELLGVCGATGSGKSTLLAALLGQLQPLQPLGEQEQLQPLQQQRGDTCGGGVEVCGSVAYCAQVPWIM…	1561	160.99 kDa	Cell membrane. Chloroplast. Cytoplasm.	no
	no	Cre08.g369720.t1.1			CrABCC6_2		Half transporter		2205580	2213456	ATGTCGGAGGCGGTGGAGGGCCACCTGGCCGTCAAGATGTGCGGACTGGAGGACGTGTACCAGAGCCGCATCAAGGCGCTGCGCCACGAGGAGGAGCGCTACGTCCGTCGCTCATCCCGGATACGCGCCTTCAACATAGCGCTGTTTTCGAGCGGCTCCTCCATCATTGCCTTCGTCACGTTCAGCGTGTACCGGGCTCGGAGCGGCTCGCTGAACGTGGCCAGCGTCTTCTACGTCCTGAGCCTGCTGCAGCTGCCCTCCGCTTACCTTGTAGACAAGTTCGCGCTGGCCTCGCAGTTCGTCTCGGAGCTGGGCGTGTCCCTCACACGCATCCAGGCCTTCCTGTCGCTGCCGGAACTGCCTCCCGCTCCGGCGGCGTGCAAAGATGGGCAACGCATA…	4689	MSEAVEGHLAVKMCGLEDVYQSRIKALRHEEERYVRRSSRIRAFNIALFSSGSSIIAFVTFSVYRARSGSLNVASVFYVLSLLQLPSAYLVDKFALASQFVSELGVSLTRIQAFLSLPELPPAPAACKDGQRIPAKADVGGGHRLASSAAATQPRETSVTAGAEGAAAGDLRRGFVAMHGGHFGWRWPLGRSGSAEDALKRLAAAEGAEVADSGASGDPDEGACFPRRAAAAAVIAACLGRRRAEVAAARNEEAGPAKARAPSGPLAGAVPGGGEHRGGPLSGLVQLPPADIVVTCTQRAGTGTCKTHAASQELCGDMAATLSGVCFACAPGELLGVCGATGSGKSTLLAALLGQLQPLQPLGEQEQLQPLQQQRGDTCGGGVEVCGSVAYCAQVPWIM…	1562	161.04 kDa	Cell membrane. Cytoplasm.	no
Cre08.g369850	no	Cre08.g369850.t1.1		CrABCC7	CrABCC7		Full transporter	Chr8	2220297	2230144	ATGCGCGTGCGGCAAACAGAACCGCACGCGGATGCGAGCGGCTTCTGGGCCAAACTAACGTTTGGCTTCATCAACGGGCTGTTACGTCAGGCCAGCAAGTCTGCAGACCTGGGCCCCCGCGACGCTGCCTATTTGCTTCCTCCGTCCGACGTCGCGCTACGCCTTGTGCTGCAGTTCGACACCGCATACGCCCGGGCAACGGGCGGCGTCCACCCGTCGCACCCGTTTCACTTGCGCCTTCCTGGCAGCCCCTGGCAAACCCCTCTACTCCTGACCCTCGTAAGACTTCACTGGAGACCACTGCTGTGGCAGCAGTTCCTCTGCATGGGAGAGGTGGCGCAGGCGCTGGTCACTCCCGTGTTGCTGCGGGAATTCTTGAGATGGCTTGAGGCGGCGACG…	5430	MRVRQTEPHADASGFWAKLTFGFINGLLRQASKSADLGPRDAAYLLPPSDVALRLVLQFDTAYARATGGVHPSHPFHLRLPGSPWQTPLLLTLVRLHWRPLLWQQFLCMGEVAQALVTPVLLREFLRWLEAATQEDGQGLPPAWKGWVLAVALGLSGVSIPLMMHHHNWSGVRMALCMRQQAIAAIHAKILRMTASPGAAAASGDSGLSSGYISTLIGADVRRFDDALKQWPYLVASPLQLIAVIVMVGLELDFVSAVAGASISLALIPLQALLATYISDLRTARARCTDERVRLMSEAVEGHLAVKMCGLEDSFEARLRKLREAEACQVRRASRIRAFNLALYTSISSIIAFVTFSVHRARGGSLNVASVFYALSLLQLPAAYLVFDFVTAAQYATEL…	1809	188.78 kDa	Cell membrane.	no
Cre13.g564900	yes	Cre13.g564900.t1.2		CrABCC8	CrABCC8		Full transporter	Chr13	460684	471345	ATGGGGGAGGCAAGCGGTGGCGCGAAAGGCCCCGCCAAAGGCCATGATGCGGAGTCTGCTGTTGGAGTGGAGATGGAGTACAAGCCTAAGCTCGGCGAGACTTGGCGATACCCGCAGCCGCGCTGGTGGTCCAGGATTCTGTTCCTGGACACGGACTCGCTCATCTGGCTGGGCTACCGCACCCGCCTGGAGCCGGAGCACATGTACGCCGACCCCGGCGTGTCCACACAACTGCTCATCAACAACCTGGACAGCTCCTGGCAGGAGCAGCTCAAGCTGCCCAAGCCCGACCTGAAGCGGGCGCTGCTGCGCGGGAACGTGGGCGGGCTGGTCATCACAGGCATCCTGTACGGCGTGGCGCAGGCGTGCTCGCTTGCTGGGCCGCTGCTGCTGCGGCGC…	4689	MGEASGGAKGPAKGHDAESAVGVEMEYKPKLGETWRYPQPRWWSRILFLDTDSLIWLGYRTRLEPEHMYADPGVSTQLLINNLDSSWQEQLKLPKPDLKRALLRGNVGGLVITGILYGVAQACSLAGPLLLRRIVQGLQCQSILRKMPAEVAAASGMTCEPTSKLYFYIIGLFLAPAIQSLCENQQQYLLYRLGTRMRNALMAAIYRKCLRLSNAAIQAESTGKVVTLMSNDAQKLQDAMFAIHAMWGSPCYIVAVLVLLWFEVGWATFVGLGVMLVMVPLTGKLAMKLGMLRRELIGWTDKRVGRMNELINGIQMIKFYAWEESFRAAVMAARNQEARILRRTALWQGFFGLLLFYGPVAVALFVFGSYSLAGQALSPAHAYTALALFSLLRFPMSFL…	1562	168.87 kDa	Cell membrane. Cytoplasm.	no
Cre14.g618600	no	Cre14.g618600.t1.2		CrABCC9	CrABCC9		Full transporter	Chr14	1531283	1547747	ATGTTCAACGAGCCGCTACTAAGACCGCAACATGGTCAAACGTCGGGCCCTGTGCAATCCCGCCATGTGCCGCGACGGTTCTCGCCCCCGCGGGCAGCGGTGTCTGACAACAACGTGTGGTCAGCCTGCTGGTTCAGCTGGGTTACGCCGCTCATGCGACATGGCAGCCAGGCGCAGCTGCAGGCAGAGGACTTGCTCGAGCTTGACCCCTCGCTGCAGCCATCAGCGTGCGGAATGGAGCTCTGGCGCAGTTGGACCAAGGAGTTGCTACTGCGCCCTCGCCACCCCTCGCTACTGGCCGCACTGGCTCGGACGTACGGTGGCGCGTACGCCTGGCTAGGGCTGATCAAGCTGCTGAATGACCTGCTCAGCTTCTCCGGCCCGCTGCTGCTGCGCCTG…	7992	MFNEPLLRPQHGQTSGPVQSRHVPRRFSPPRAAVSDNNVWSACWFSWVTPLMRHGSQAQLQAEDLLELDPSLQPSACGMELWRSWTKELLLRPRHPSLLAALARTYGGAYAWLGLIKLLNDLLSFSGPLLLRLLVTWLSASPSSSPSSPSSPSSPSSSPSSSPSSSPSSSPSPSSSLQLPLLLSDPLPFPARAWSVLVSELGPASPRFGLVCVALLAAASVLRALLNAHFNYQLSRLSCRLRAGLMVVLYRKSLLALKHGGGSSNGRKGSSSAAAAAGGGAAVHAAEVAAAEAAEAELEQQLRRWRRQRLRGVPRSRRERIRVRAPPLHDWAAADANAGADAVGKAEEGPAAPAAPQAGSGEGAKRRRQQAAGQGGSSSDDAAGGSSNHGSSSHGSSGE…	2664	267.43 kDa		no
Cre17.g734612	yes	Cre17.g734612.t1.1		CrABCC10	CrABCC10	CrMRP2	Full transporter	Chr17	4946130	4954414	ATGGCCGAAGTGCCGCGCAGACAGGCGCTGACCAAGTATGATAAGGCGGCGCTAGCGAAGGAGAACATTAGGAATGACACCTTCATTGAACGTCTGTTCCTCACCTGGGTCTATGCGGTCGTTGGCAAGGGGCGCAAGGGCACCATCAAGCCCGAGGAGCTGCGGATGCCCGGCGACCAGGCCGCTGAGGTGGCCGTGTCCAAGTTTGACGCGGCCTGGGCTGAGGAACTGAAGCTGCGTAACAGCGGCGATGCCACGAAGAAGCCCTCGCTGGTTCGCGCGCTGCGGCGCTCGTTCGGCGTGGATGTGCTGATTGCTGCGGCTTGGAAGCTCACCTGGAGCTGCTTCGTCCTCGTGGGGGCCTTCTACTTCGTGCGTTCGCTGGTGCAGTACGTCACG…	4251	MAEVPRRQALTKYDKAALAKENIRNDTFIERLFLTWVYAVVGKGRKGTIKPEELRMPGDQAAEVAVSKFDAAWAEELKLRNSGDATKKPSLVRALRRSFGVDVLIAAAWKLTWSCFVLVGAFYFVRSLVQYVTPVEKQGNMYNRTSIPGKGLGWILSTMFFLDSILVGIALQRMGDACVRVGIKIRAALMAAVYRKTFRIHNVHEENVVSLVATDCAKLYEGVAHLQNVWTAPLEAVAIIALLLYLTNGTYGLPALGVVVFILPLQYYLGYRIAKYKLETVEVSDARVQRMHEVLLAIKLVKFYVWEKSFAKQVSDVRVQEIKLMSRTAVIKTINLCVVFAVPPLIALVIFATYVFNKGPFDSTFAFTVLSLFNTLRFPLVVLPKALRGSSEAVASLQR…	1416	157.32 kDa	Cell membrane.	no
Cre01.g001350	yes	Cre01.g001350.t1.2	ABCD	CrABCD1	CrABCD1		Half transporter	Chr1	209956	218641	ATGGGCGCTGGAGCTGCTGCTGCGTGCCCAGGCTCCACCGCCTCGCTCAGCAGCGTGCTGCCCAAGTGGTGGCGCCTGGTGACAATCTGGTTCACAGGCGAGGCGCGCTGGGTGGCTCGCGGCTACGCTGCGGCGGTGATCTGCCTGGCGCTGGTCACCACCCTGTTCTCGGTGCACATCTCGTACGCCCAGAGGGACTTCAGCACGGCGCTGTCCGGCAAGGACGTACCCGGCTTCTATGCCGCGGTGCGCAAGTTCGTGGTGATCATCTTCATTGCCGCGCCGCTGTTCAGCTTCACGTCCTGGGTGGAGGAGCGGCTGGTGCTGTCCTGGCGCGCCCACCTCACGCGCCTGCTCACACGCAAGTACTTCGCACACAGGGCCTTCTACCACATCCGC…	2457	MGAGAAAACPGSTASLSSVLPKWWRLVTIWFTGEARWVARGYAAAVICLALVTTLFSVHISYAQRDFSTALSGKDVPGFYAAVRKFVVIIFIAAPLFSFTSWVEERLVLSWRAHLTRLLTRKYFAHRAFYHIRQRGDALDGSSATAAGGSSGGVGGSSSAGIGSSSAGSGGAAGGIDNPDQRICDDVASFVRSSVSLSLTICRKIFSCVAFAGVLWGVSGSLVVFMFMYAGVGTFVTTAMFGRVLTSLYYRQLAREADLRFSLVRVRENAESIAFYKGEAGERVRVLSRLGGVLGVAYERVRWSALYDLWTSVYSYATILVPSLLTAPRYFKGEIEFGVISQASFAFSRIDAALSIIINNLAQISGLAAETERLHDLVAAMDAAAAAAAATGLPSSGSE…	818	82.65 kDa	Cell membrane.	no
Cre10.g439000	yes	Cre10.g439000.t1.1		CrABCD2	CrABCD2		Half transporter	Chr10	2783115	2788440	ATGCTGCTTATGCCTCAAAAAGCCCTGAGGGGCTCAGCGCGGCTCACCAGGTCGACTCGACCGCTTCGCCCAACACAAAAGACGTGGAGATGGTCGCCCACATCCGTCGCGGGCGCGACGAAACAGAGCGCACCGCTGGCGCTGGTGCCGAAGAAGAAGCCCGATGGCCCCAGTACCGACCTAGGCGTCATCCTGGGCCGGCTGTCGCAGCTGGCGCTGCCGTACTGGCAGGAGGAGAAGTCGGCGCGGTGGAAGCTGGCGGGCGTGGTGGGGCTGACACTGGCGACCACAGCCGTCAGTGTGGTGTTCAACTTCCTGGGCCGCGACTTCTTCACGGCGCTGAGCGATAAGGACGAGGTCGCGTTTAAGTACCAGCTGATGAAGTACCTGGCGGGGTTC…	2352	MLLMPQKALRGSARLTRSTRPLRPTQKTWRWSPTSVAGATKQSAPLALVPKKKPDGPSTDLGVILGRLSQLALPYWQEEKSARWKLAGVVGLTLATTAVSVVFNFLGRDFFTALSDKDEVAFKYQLMKYLAGFALGIPVFVFKSYFQSKLALEWRQWMTERLLAEYLSERTFYGLQQSAEVDNPDQRITSDVATFTDTALGLSLTLLNAAIDLVSFSGILFTIYPPLFAALVLYSVGGTAASVALGKNLVTLNFNQEAREADFRYGLVRVRENAESIAFYDGDQDERALLKLRLQAAVENYMGLITASRNLDFFTSYYRYLIQLLPAAVVAPLFFQGKIDFGVINQSQSAFNHILNDVSLVIYQIEALAGFSAVVDRLGEFDEAVVSRRAQQQQLAERA…	783	83.08 kDa	Cell membrane.	no
Cre15.g637761	yes	Cre15.g637761.t3.1		CrABCD3	CrABCD3_1		Half transporter	Chr15	663780	677045	ATGGCGCCGCAAGGTGGAATAGCGGCGATGTTCAGCGCGCTGCCACCAGCGCGTAAGCGCCTCATAGCAATTGCCGTGATTGCCGGAGGCCTCACCGCCGGCGCACAGGTGAAGAAGCTGGTCCGCAGCGCGCAGCGCGAGCAGCGGGCGCTGTGCGCCGAGGTGGAGGCAAGCCGCGGCGGCGGCAGCTCGCGCCGCACCAGCACCGTGCGGATCGCGGTGGACAAGCGCTTCTTGAGGCGGCTGCTGGTCATTCTATCCATCTGCGTGCCCAGCTGGTGGTCCAAGGAGGCGGGGCTCATCCTGGCGCAGGGCGGGCTGCTGGTCAGCCGCACACTGCTGACCGACTGGATCAGCCGCATCGAGGGCTACAGCGGCTCAACGCTGGTGTCGCAGCAG…	2289	MAPQGGIAAMFSALPPARKRLIAIAVIAGGLTAGAQVKKLVRSAQREQRALCAEVEASRGGGSSRRTSTVRIAVDKRFLRRLLVILSICVPSWWSKEAGLILAQGGLLVSRTLLTDWISRIEGYSGSTLVSQQFDKFWRSLGMFALIGIPAAVVNSGLKYMQKQIELAFQERLTSFLHAQYCSNRAYYAASTLGGLTHADQRITEDVEKFAASISELYAHTFKPLLDVVLFTRSLARTMGYRGQFMLYAYYVCVAYLLRAISPPLAAMTAQEAALSGAFRAAHQRLVTCSEEVAFNDPPAGAAEQLVLNQHLRRLLRYTGLSAAQRGIQQVADGYFVKYFASVTALVVYGLPIYFQDPSRRGSQGELTRDYIRSMRLLQNTSRGVGDLILVYKRVTALA…	762	82.14 kDa	Cell membrane.	no
		Cre15.g637761.t2.1			CrABCD3_2		Half transporter		663780	677045	ATGGCGCCGCAAGGTGGAATAGCGGCGATGTTCAGCGCGCTGCCACCAGCGCGTAAGCGCCTCATAGCAATTGCCGTGATTGCCGGAGGCCTCACCGCCGGCGCACAGGTGAAGAAGCTGGTCCGCAGCGCGCAGCGCGAGCAGCGGGCGCTGTGCGCCGAGGTGGAGGCAAGCCGCGGCGGCGGCAGCTCGCGCCGCACCAGCACCGTGCGGATCGCGGTGGACAAGCGCTTCTTGAGGCGGCTGCTGGTCATTCTATCCATCTGCGTGCCCAGCTGGTGGTCCAAGGAGGCGGGGCTCATCCTGGCGCAGGGCGGGCTGCTGGTCAGCCGCACACTGCTGACCGACTGGATCAGCCGCATCGAGGGCTACAGCGGCTCAACGCTGGTGTCGCAGCAG…	2313	MAPQGGIAAMFSALPPARKRLIAIAVIAGGLTAGAQVKKLVRSAQREQRALCAEVEASRGGGSSRRTSTVRIAVDKRFLRRLLVILSICVPSWWSKEAGLILAQGGLLVSRTLLTDWISRIEGYSGSTLVSQQFDKFWRSLGMFALIGIPAAVVNSGLKYMQKQIELAFQERLTSFLHAQYCSFLHAQYCSNRAYYAASTLGGLTHADQRITEDVEKFAASISELYAHTFKPLLDVVLFTRSLARTMGYRGQFMLYAYYVCVAYLLRAISPPLAAMTAQEAALSGAFRAAHQRLVTCSEEVAFNDPPAGAAEQLVLNQHLRRLLRYTGLSAAQRGIQQVADGYFVKYFASVTALVVYGLPIYFQDPSRRGSQGELTRDYIRSMRLLQNTSRGVGDLILV…	770	83.09 kDa	Cell membrane.	no
		Cre15.g637761.t1.2			CrABCD3_3		Half transporter		663780	677045	ATGGCGCCGCAAGGTGGAATAGCGGCGATGTTCAGCGCGCTGCCACCAGCGCGTAAGCGCCTCATAGCAATTGCCGTGATTGCCGGAGGCCTCACCGCCGGCGCACAGGTGAAGAAGCTGGTCCGCAGCGCGCAGCGCGAGCAGCGGGCGCTGTGCGCCGAGGTGGAGGCAAGCCGCGGCGGCGGCAGCTCGCGCCGCACCAGCACCGTGCGGATCGCGGTGGACAAGCGCTTCTTGAGGCGGCTGCTGGTCATTCTATCCATCTGCGTGCCCAGCTGGTGGTCCAAGGAGGCGGGGCTCATCCTGGCGCAGGGCGGGCTGCTGGTCAGCCGCACACTGCTGACCGACTGGATCAGCCGCATCGAGGGCTACAGCGGCTCAACGCTGGTGTCGCAGCAG…	2361	MAPQGGIAAMFSALPPARKRLIAIAVIAGGLTAGAQVKKLVRSAQREQRALCAEVEASRGGGSSRRTSTVRIAVDKRFLRRLLVILSICVPSWWSKEAGLILAQGGLLVSRTLLTDWISRIEGYSGSTLVSQQFDKFWRSLGMFALIGIPAAVVNSGLKYMQKQIELAFQERLTSFLHAQYCSNRAYYAASTLGGLTHADQRITEDVEKFAASISELYAHTFKPLLDVVLFTRSLARTMGYRGQFMLYAYYVCVAYLLRAISPPLAAMTAQEAALSGAFRAAHQRLVTCSEEVAFNDPPAGAAEQLVLNQHLRRLLRYTGLSAAQRGIQQVADGYFVKDSLKIAEGGEGGRGEEVADGYFVKYFASVTALVVYGLPIYFQDPSRRGSQGELTRDYIRSM…	786	84.60 kDa	Cell membrane.	no
Cre09.g409350	no	Cre09.g409350.t1.2	ABCE	CrABCE	CrABCE		-	Chr9	6771241	6782454	ATGGCGCCCAAGAAGGAGGACCGCAAGGGCGGCGAGGAGACCCTCACGCGTATTGCCATCGTCAGCGAGGACAAGTGCAAGCCCAAGAAGTGTCGTCAGGAGTGCAAGAAGAGCTGCCCCGTCGTCAAAGTCGGCAAGCTCTGTATTGAGGTCGCGCCGAACTCCAAGATTGCATGGATTTCCGAGGAGCTGTGCATCGGTTGCGGTATCTGCGTGAAGAAATGCCCGTTCGAGGCGATCATGATCATCAACCTGCCCAAGGACCTCGAAAAGGAGACCACGCACCGCTACGGCCCCAACACCTTCAAGCTGCACAGGCTGCCCATGCCTCGCCCCGGCCAGGTGCTGGGCCTGGTGGGCACCAACGGCATCGGCAAGTCCACGGCGCTCAAGGTGCTG…	1857	MAPKKEDRKGGEETLTRIAIVSEDKCKPKKCRQECKKSCPVVKVGKLCIEVAPNSKIAWISEELCIGCGICVKKCPFEAIMIINLPKDLEKETTHRYGPNTFKLHRLPMPRPGQVLGLVGTNGIGKSTALKVLAGKLKPNLGRFTNPPDWQEILTYFRGSELQNYFTRILEDNLKAIIKPQYVDHIPKAVRGNVLEVLVQKDQRDVKDMLLQDLDLEQVTDRNVENLSGGELQRFAIAVVACQQADVYMLDEPSSYLDVRQRLKAAQVIRSLLAVDKFVIVVEHDLSVLDYLSDFICCLYGRPGAYGVVTLPFGVREGINIFLAGFVPTENLRFREESLTFKVVEQQEGEVVKKFSRFKYPKLKKTQGNFSLEVEAGEFTDSEILVMLGENGTGKTTFI…	618	69.93 kDa	Cytoplasm. Mitochondrion. Nucleus.	no
Cre01.g023787	yes	Cre01.g023787.t1.1	ABCF	CrABCF1	CrABCF1		-	Chr1	3701506	3707601	ATGCCCAGCGATCGTGTTAAGAAGGCTGCTAAGGCCAAGGGGCCCGCTAAGGCCAAGGCGGCGCCTTCCAAGGCCAAGCCAGAGGATGAGGCTGCCGCTCAGGAGGGCGAGGACGACGGCACTGAGAACGATGGCACTCCTATGATGTCTGCCAATGCATCCGCGGCCAACCTGGAGGTGCTAGCGAACTTGAGCAAGAAGGTCGAGAAGGAACTGACAGTCAGCGACCAGGGCCGCTCGTGCACGGGTGTGCTCGCGTGCCACCCGCAAAGTCGCGATGTGCACATCTCCAGCTTTACGCTGCTTTACTACGGTCATGACCTGCTGGTGGACGCGGACCTGGAGCTCAACTTCGGCAGGCGCTACGGGCTGCTGGGCCCCAACGGCTGCGGCAAGTCC…	1239	MPSDRVKKAAKAKGPAKAKAAPSKAKPEDEAAAQEGEDDGTENDGTPMMSANASAANLEVLANLSKKVEKELTVSDQGRSCTGVLACHPQSRDVHISSFTLLYYGHDLLVDADLELNFGRRYGLLGPNGCGKSTLLKALAARDVPIPAHIDIYLLDREIAASDDTALEAVMAVDEEKTRLEVEAEALAALEMTEEVEHRLNDVYERLEALDSDLVEVRAASILHGLGFTKEMQRKKTREFSGGWRMRIALARALFIDPTMLLLDEPTNHLDLEACVWLEEHLKKFKRILLMVSHSQDFLNGVCTNIVHMQKKKLVYYSGNYDSYVQTRAEQEENQMKKYKWEQEQISHMKVGGEWDGGLVLVSHDFRLIGQVANEIWEVGHGAVTKWQGDIQSYKAHLK…	412	46.00 kDa	Cell membrane. Chloroplast. Cytoplasm.	no	cysk: 1
Cre01.g034950	yes	Cre01.g034950.t1.2		CrABCF2	CrABCF2		-	Chr1	5051374	5059585	ATGGCCCGTGACGAGGAGAAGAAGGAGAAGAAGAGCAAGGAAGAGAAGGGGGACAAGGAGAAGAAGGAGAAGAAGGACAAGGAGGACAAGCCCAAGAAGGAGAAGTCTGACAAGGACAAGAGCGACAAGAAGGACAAGTCCGAGAAGTCAGGAGACAAGGAGAAGAAGGACAAGAAAGACAAGAAGGAGAAGGAGAGTGACAAGCCCTCGAGCTCTCGCGCGCCGCCGCCCGCGCGCGGCCCGCCCGCTCGTGGCCCTGCCAAGGCGCCTGCCGCGGCCGCTGGCAATGACTACCTTGCCGGCATTGACCTGCCCTCCAGCGAGGAGGAGGAGGAGTTTGAGGAGCGCGGCCGCGTGGACGAGGAGGCCACCCGTGCGCCCATCATGGCGGGAAGCAGC…	2223	MARDEEKKEKKSKEEKGDKEKKEKKDKEDKPKKEKSDKDKSDKKDKSEKSGDKEKKDKKDKKEKESDKPSSSRAPPPARGPPARGPAKAPAAAAGNDYLAGIDLPSSEEEEEFEERGRVDEEATRAPIMAGSSRENKKIADKERKALEAAVRAKEDALREDENVFDVSYEGMGEEVSATATDVKVQNLTVRAKGKLLLENTSVTIAAGRRYGLVGPNGRGKSTLLRLMAKRQIPVPQGIDVLLVEQEIVGDERTALQAVVEADVELMGLRAEEKDLMEALQDEAKQPAGFCHDTAQDRLNEVYERMAQIGASSAESRASKILHGLGFTEGMQRRSTQSFSGGWRMRISLARALYIQPTLLLLDEPTNHLDLRAVLWLEEYLMRWKKTLIVVSHDRDFLN…	740	82.49 kDa	Cytoplasm.	no
Cre02.g095200	no	Cre02.g095200.t1.2		CrABCF3	CrABCF3		-	Chr2	3707006	3714197	ATGCCTGAACGCCTAGCCTCGGATTCCAGCGATAGTGACAATGGAGAGCCCCCGTCCAGTTCAGCTGTGGTGGAGGTGCAGGTACAGCTGTCTCGCTTCCACCTAGAAACACTGGAGGGAAGCGCCACAGGGGACGTGGAGGTGCGGGGTCTGACGCTGGGAGTGGAGAAGCGGGAGCTGCTCACGGATGCCATCCTCTTCCTCAAGTCGGGCGTGCGGTACGGCCTGATAGGTCGGAACGGCACCGGCAAGAGCACATTGCTGCGTGCCCTGGCCAACAAGGTCATTCCGGGTCTGCCACGTGACATGAAGATCGTGTACGTGGAGCAGGAGAACGTGCCCGGCGACGACCGCAGCGCGCTGCAGACGGTGCTGGACGCGGGCAGTGCGCGGGGGCGG…	2457	MPERLASDSSDSDNGEPPSSSAVVEVQVQLSRFHLETLEGSATGDVEVRGLTLGVEKRELLTDAILFLKSGVRYGLIGRNGTGKSTLLRALANKVIPGLPRDMKIVYVEQENVPGDDRSALQTVLDAGSARGRLAGQIAELEAALDEDPEGGQEEESGDANDPEQERSEGAQGGAEGATDSSHGGGPGTTGEPRPPPQQRLTRHQRRLVECVRSILASRAEGTAVEAEQAAARRSRLRGKVALKNALAAREAARKTQEDELSLDKASSMAPQLLADLYEELEELGASEEEELAAAGAVLEGLGFGLEQRDTPTKQLSGGWRMRVALGCALLARPHLLLLDEPTNHLDILSILWLQNRLATCCEGQTLVLVSHDRAFLNAVTQETIILRDGALTYFPGAY…	818	86.69 kDa	Chloroplast. Cytoplasm.	no
Cre04.g222700	no	Cre04.g222700.t1.2		CrABCF4	CrABCF4		-	Chr4	2608887	2615483	ATGTCTGCCGACGCCGACGTTAACCTGGTGATTCGGATTGAGGAGGTCAGCTCGAAGATTGCTGAGCTGCCGGAGTCGAAGGCTTCCGCTGAGATCATCGCTAAGGTCGCCAGCGGCGATGCCTCGGCGGCTGATGCCCTCGCGGCCCACCTGAAGAAGGCTGGTGCCAAGGGCTTCGGTGCCACCGCTGCCCTGAAGGCGGCCATCGAGGACAAGGCCAACCCCGCTGCCCGTCAGGCTGGTCTTGCTGCTTACCAGGCCATCTGCGACAACATCGGCAGCGCTGCTGAGCCCTTCCTGGCCCCCCTGCTGCCCGCCGTGCTGGAGCAGTGCGGTGACAAGAAGCCCGAGGTGAAGGCCGCCGCTGAGGCCGCCTCCAAGGCGCTGATCAGCATCATC…	3162	MSADADVNLVIRIEEVSSKIAELPESKASAEIIAKVASGDASAADALAAHLKKAGAKGFGATAALKAAIEDKANPAARQAGLAAYQAICDNIGSAAEPFLAPLLPAVLEQCGDKKPEVKAAAEAASKALISIINPHAVYTILGYLFECMDAKKHPATKEASLLLVKQLVGMHPKQITRALPDIVPAVSGCMNDSKQSVKDVATETMKEACTLVGNRDINAMVPLIIRSINHPEEVQETVHKLASTTFVQAVEAPALAMMVPLLLRGLRERVTAIKRKAAVVADNMAKLVDNPAEALVFLPRLMPEIEKVANEAADPELRKVSNSAIKTLQHIETEGKAKLAKTLDKGAALKTLHDLLAATAEGKKGLVPEAYPVLDYAAALCANLTNNKNFEIEEWRDK…	1053	115.32 kDa	Cytoplasm.	no	E.R._vacu: 1
Cre06.g265100	yes	Cre06.g265100.t1.1		CrABCF5	CrABCF5		-	Chr6	2091200	2099255	ATGCAGCGCCAGGCTTTCTCGTCCGCGCTGCGGAGACATGGACAGCCCAAACCGTTTTCAGGAGCGCCGAAGCCGGCGAATTCAGGCCGCACCCCGCAGCCGCTGCACATAGCGACTGCCGTGGCCACCAAGCGTGGCGAGGTGCTGCTCATTGCAGACACACTGGGCAAGAGCCACGACGGCGAAAAACAATTGTTCCAGGGGCTCACTTTCAGCGTAGTAGCGGGTGACAAGCTGGCAGTGGTGGGCCCAAACGGGAGCGGCAAATCCACACTCCTCAAGGTCCTGGCTGGCCTGGACGACTTTGACGCCGGCAGCATCAGCCGCAACAAGGGCGCGCGCGTGGGCTTCCTGCCGCAGGAGCCGCCGCTGCCGGCCGGCGTGAGCGTGCTGCAGGCT…	2226	MQRQAFSSALRRHGQPKPFSGAPKPANSGRTPQPLHIATAVATKRGEVLLIADTLGKSHDGEKQLFQGLTFSVVAGDKLAVVGPNGSGKSTLLKVLAGLDDFDAGSISRNKGARVGFLPQEPPLPAGVSVLQAVLQSDSDMARAVQEYQNALATANGAVTKELEVAIEKMNTFNAWEIDAEAKRVLEAVGITDLSACVDNLSGGQRKRVALAAALLGKPDLLVLDEPTNHMDVSMIRWMERELRGEDLAVVLVTHDRYFMEGVCDRLLELDGGKAYVHNFGGVNSYGMFKEAREFRRKAQANAAADARTLFRREAEWMAKQPKARQAKSMARQQKFYELSDRAKDVPTADLKVDFGTAPGAMARQGNKVIRCEKVCYTIPGSERQVIRDFTYDFVPGSK…	741	80.06 kDa	Chloroplast. Cytoplasm.	no
Cre06.g271850	yes	Cre06.g271850.t1.2		CrABCF6	CrABCF6		-	Chr6	2849835	2857831	ATGCTCCTGACCGGCACCCCCGCGGCGCTCCGCGCCGCGCGCGCCTCCCGCGTGGCCGCTTCCGCGCCGGCCGCCCCCTCCGCCGGACCCTCGGCCCAGGCCCTGCCTCTGCCGGGCACCCCCGCGGCTGCCCCTGCCCGCACCCGCCTCCGCCGCCGGCTTGTCTGCGTTGCGGCGGCGCCGCCCGCCGCTACGACCGTGGTCCTCACGGTCAAGCCCACCACCAACGGCAACGGCAATGGCCACGGCGCCAGCAGCGGCTACGCCAGTAGCGGCTTCAGCGCCACCGGCAGCTACGCCAGCGGTGACGAGCAGGACGAGCCGCCGCAGGACTGGGACGAGGAGGATGCCCTGTCGGTGCCGGCGGAGTTCCCCATCCCGCGCGGCGAGACCGCGGGC…	2490	MLLTGTPAALRAARASRVAASAPAAPSAGPSAQALPLPGTPAAAPARTRLRRRLVCVAAAPPAATTVVLTVKPTTNGNGNGHGASSGYASSGFSATGSYASGDEQDEPPQDWDEEDALSVPAEFPIPRGETAGATLVLEDVTVQAGDRDLLSDVSWKLMPGQRAGLVGANGCGKSTLLRCLSGLRSVDAGTARVAPLVQVGYLEQTAVGGSRRTVWQEARSRMSGLVEAERDMARAERDLANGDAAAAERLAAAQEAWEMAGGPESERTITNVLTGLGFKPEQFHKRCTEFSGGWQMRIALARLLLGPAGQGGNGTGALLLLDEPTNHLDSAACKWLGDFLRKGVPPSTSVVLVSHDEALLDAACNRIVEVRGRTLNHYAGNFSKFLAQREAREAAARA…	829	85.34 kDa	Cytoplasm.	no
Cre07.g335400	yes	Cre07.g335400.t1.1		CrABCF7	CrABCF7		-	Chr7	3443082	3450862	ATGCTGCTCGCGCCGTCTCCTCTTCGGAGCTCGGTGCGCCAGGGCCAGGCCTTTAAGGCCGGGCCGTGTCCGCGTCTGGTGTCGGGCCGCAGGCTGTGCGTGGACGTGCATGCGGCCAAGAAGAAGACCGGCCCCAAGACCTCGGCGCCGCCTTCAACCTCGTCCGGCCCGGCGCGCGGTGGCGGTGGTGGCGGTGGCGGTGGTGGTGGCTCTGCCACTAAGTACAAGAGCCCGGGAGATGTGCGCCAGGGGGGTGCCTACAAGGAGGAGACGCGCAAGATTATTTTGTCCATGGAGAAAGTGCGCAAGCTGGCCCCCAACGGCAAGGAGCTGCTCAAGGGCGTGTCTCTGGGCATGTACCTGGGGGCCAAGATCGGAGTGCTGGGAGCCAACGGCGCG…	1944	MLLAPSPLRSSVRQGQAFKAGPCPRLVSGRRLCVDVHAAKKKTGPKTSAPPSTSSGPARGGGGGGGGGGGSATKYKSPGDVRQGGAYKEETRKIILSMEKVRKLAPNGKELLKGVSLGMYLGAKIGVLGANGAGKSTLMKILAGVDTSLADGRVVLAPGIRVGYLAQEPELNDGETVLSNIEPALAAVKGKLAEYEALSLKMGEPDADLNALSNKMDRLQAELDAINGWEIDRAMEQAMDALRCPPPDALVKNLSGGERRRVALCRLLLSAPDILLLDEPTNHLDAESVAWLERFLADFKGTVVAVTHDRYFLDNVAGWILELDRGAGIPFEGNYSEWLGAKAKRITLEAKQQAALDKAIGEELDWINKKAKGQQKKGQARMRRYDELVAQQAAYVKAA…	647	69.85 kDa	Cell membrane. Chloroplast. Cytoplasm.	no
Cre08.g372250	yes	Cre08.g372250.t1.2		CrABCF8	CrABCF8		-	Chr8	2530911	2541535	ATGCAGCGCCAGGTGCTTGAGAATCGCCCAAGCAGCAGCGGCCGCACGGCTGCTCCTGTGTTTGCGCCGCGGCGCTTTGCGCCTATCAACTACTCTCGTCTGGGTCGCAAGGCTGCCGCTCGCCTGGCACGATGGACCGTGGAGCAGCAGGACCCTTGCTCCAGCGGCCGGAGCAGCATCATAGTGCGCGTAGCTGAGACTCAGGTGGAGCAGGCGACGGCGCCGCCGGTCGCCGGCGCCGCCGCCGCCGACCCCTCGGAGCAGCCCATCGCGCCCACCGTGGAGACGCTGAACGACGACGCCACCGCCGCGGCGGGCGGCAAGACTGGCAGCTCCGGCATCAGCTCCGGCATCCGCCTGGAGAACATTGCCATGACGTTCAAGAACCAGCAGGTGCTC…	2121	MQRQVLENRPSSSGRTAAPVFAPRRFAPINYSRLGRKAAARLARWTVEQQDPCSSGRSSIIVRVAETQVEQATAPPVAGAAAADPSEQPIAPTVETLNDDATAAAGGKTGSSGISSGIRLENIAMTFKNQQVLKDVSWEVKKGERVGLVGVNGAGKTTQLQIIMGRLQPDSGEVVKARRNMRIAYLAQEFDVQPGRTVREEFYSVYEMQMKVKRRQEELSVSLESVGEDMDLMQEILDELDKLNNKVVDLDVDLLDKKIDQMMPELGFKQEDNDRLVASFSGGWQMRMCLGKLLLQDPDLLLLDEPTNHLDLDAIQWLEGYLRKQEVPMVIVSHDREFLDQLCTKIVETERGVATTYPGNYTQYVNSKNEKTALQWAAWEKQQKEIAKQEEIMQRLAGG…	706	78.79 kDa	Cell membrane. Chloroplast.	no
Cre11.g467781	yes	Cre11.g467781.t1.1		CrABCF9	CrABCF9		-	Chr11	1694605	1703830	ATGCCTTCGGCCGCTACCAAGAAGAAGGAGCTGGAGAAGAAGAAGAGCGGCAAGCTTTCGAAGTCGCAGAGCACGGCCTCGATGCCGCATGCCGACTCCACTGCCTCTCTGGCGTCCAAGGGCGGCCCCGTCGAGGATGACGCCTTCAGCTCCCGCACCGTGACCGGCGTGCTGAGCTCGCGGCCCACCGCACGCGACATCAAGATCGACGGCTTCAGCATGGGCCTCAACGGCTGCGAGCTGATCCAGGACTGCTCCATCGAGCTGACCATCGGCCGCCGCTACGGTCTGATTGGCCAGAACGGTTCCGGCAAGTCCAACTTCCTCAAGTGCATCGCCAAGCGCGAGGTGCCCATCCCCGACCACCTGGACATCTACCACCTGGACCAGGAGGCCGAG…	1818	MPSAATKKKELEKKKSGKLSKSQSTASMPHADSTASLASKGGPVEDDAFSSRTVTGVLSSRPTARDIKIDGFSMGLNGCELIQDCSIELTIGRRYGLIGQNGSGKSNFLKCIAKREVPIPDHLDIYHLDQEAEPSERTALQAVIDHIQAELERLHALEEEIMSTTGPEDERLEAIYDRIDELDPATFESRAAELLHGLGFSPAFQQRLTKDLSGGWRMRVALARALFAAPTLLLLDEPTNHLDLEACVWLEEYLKNYNKCLVVISHSQDFLNGVCTHIIWLTHNKLTYYTGNYDTFVKTVAENEVVQMKKYQKEQEDIKHIKEFIASCGTYANLVKQAKSKQKILDKMEEAGLTKPVQRERTFQFSFPECSKLPPPVLPFINVSFAYSGKPEEYLYKDL…	605	67.91 kDa	Cytoplasm.	no
Cre11.g478128	yes	Cre11.g478128.t1.1		CrABCF10	CrABCF10		-	Chr11	2934995	2947086	ATGAGCACACACGATCATAACACAATTCAAAAAGTAGTTTACGGCCTGTTTGATGGCAAGGGCGACCCCACCATTCTGGACTACATCTGTGGTGTTTTGGAGGATGAGCACTTCGAGTTCGGGGAGGATGGCGAAGAGGCGTTTGAGCAGATTGGGCCTTTCCTGATCGATGGGCATTGCGTGCGCAGCGAGCAGGAGGCTCGCGACGCCTGCAAGGCCCTGGCGGGCAAGCTGTCGGTGCGGGCGCAGGCTGCGGCTTCCGCCACAACGCACCGCGCGCTAGGCACCGGGCCGGTACAGCTGGCGAAGGCGGACGATCGAGCCATCTTGTATCAGGAGCAGTCGTACCGCCACCTCATTCAGACGCCCTTTGGTGACGAGGCCAAGCCGCCGCCGCTG…	2286	MSTHDHNTIQKVVYGLFDGKGDPTILDYICGVLEDEHFEFGEDGEEAFEQIGPFLIDGHCVRSEQEARDACKALAGKLSVRAQAAASATTHRALGTGPVQLAKADDRAILYQEQSYRHLIQTPFGDEAKPPPLTEKEKAKLDKRTAKEEEAQRKVLAAHQARAAHSLQGDTPTIIRNQGGGGSRDVHLENFSLSNGGKELVSDATVMLAFGRRYGLIGRNGTGKTTLLRALAGHEIKGLPPNCQVLHVEQEVVGDDTPVIEAVLACDVERTQLLREEAELLKALNRERPKDGGAADAAAAAAATAAAKASGASAEAPAAVAAADVAAGKDEATMAARLNVVYSRLQEIDAYGAEARAAMILAGLSFDEPMMRRATRTFSGGWRMRVALARALFVEPDLL…	761	82.84 kDa	Cytoplasm.	no
Cre14.g615950	no	Cre14.g615950.t1.1		CrABCF11	CrABCF11		-	Chr14	1187785	1199102	ATGGCTTTCAACCCGGGCGCGGCGCCTTTCGCGCCGGGAGCTGGTTTCATGAGCCCCGAGGTGGCCGCCATTAATGACCTGATGGACCGCCTGTCGCTCGCGTGCAAGGAGGAGGCGCCCCGGGCAGCGGCCGCGGCAGCACCCAAGCCGGTCGCCTCCGCAGCCGCGGCTGCGGCCAAGCCTGCGGCCCCCAGCGGTGGCATTAAGATCATGCGCGCTGGCGCGCCGGCAGGCGCCCCCGCCGCGGCAGCCCCTGCCGCATCCGGCTGGGGCGCGGGCGGCGCCAGCGCTGCGTCGCGCGGCGGCGTGAGCCGTGACAACGCCGCCAAGGAGATTGGCGAGTACGTCAAGGCCCGCGGCGTGCGCGTGCTTAAGACGTCGGGTCTACGCGACCAGCTG…	3222	MAFNPGAAPFAPGAGFMSPEVAAINDLMDRLSLACKEEAPRAAAAAAPKPVASAAAAAAKPAAPSGGIKIMRAGAPAGAPAAAAPAASGWGAGGASAASRGGVSRDNAAKEIGEYVKARGVRVLKTSGLRDQLALMADDQNNAVAREAALLAYAALCDCVGTAVEPFVAPMLPVFLERLSDKIAVRAAADQACQALARLLHPEAVPRCMPAILSGASPAKKWQCKEGAFKIISTLCETAPDAVQAALPDIVPVVSDGIVDARDEVKEAAVAAAESAFALAGNRDIAPCVPSFLTCIRNPKETAEAILKLSGTTFVQAVEAPALAVMCPLLIKGLKEETAIKRKAANIIANMSKLVLVPADADTFLPKLLPRLEAAANETPDPECRSVCAAAVTTVRRVA…	1073	115.55 kDa	Cytoplasm.	no	plas: 1	E.R.: 1
Cre01.g007000	yes	Cre01.g007000.t1.2	ABCG	CrABCG1	CrABCG1		Half transporter	Chr1	1396478	1405374	ATGAAAATAAGAATCGAACCCGGGGAAAATGAGCGGTCTCCGTCGACTTTCCACCCAGAAAACGGTCTCTCGACCCCGCATGGACATCCCTTCCGTCGCCTGCGGATCCTTTTCAAGGACCTGTGCTACAAGGTGGATAGCAACAGCAACAAGGGCGAGAAAGTGCAGCTACTCAAGGGTGTGAGCGGCTTCTTCAAACCCAACCAGATGACCGCAGTGATGGGACCCAGTGGCAGCGGCAAGACCACATTTCTGGACCTGCTATCGGGCCGCAAGACTCAGGGCACCATTACCGGCACATTGCTGTTTGGCCATACCGCCCCCAGCCGTTCCTTCCTCAGGCGCTATACGGGATACGTGGAGCAGTTCGACACGCTGGTTGACTCTCTGACGGTGTAC…	1974	MKIRIEPGENERSPSTFHPENGLSTPHGHPFRRLRILFKDLCYKVDSNSNKGEKVQLLKGVSGFFKPNQMTAVMGPSGSGKTTFLDLLSGRKTQGTITGTLLFGHTAPSRSFLRRYTGYVEQFDTLVDSLTVYEMLLYTAELKRPLSEPLASKKEAVDRLIGRLALEKCRDVRIGSPLKRGISGGQAKRTNVGIALITTPAVLFLDEPTSGLDSFTAQEVMEVVRGLAVEDGTTICATIHSPSSACFALFDRVMVLASGWTVYFGAPGVVASDYLTHVCGSRPLAHGENLAEWMMDFLTMSDREGRSSALHDSYTKSELAQEASQLLDRYLSDAQAKSALSRGASLSSLAGADAADGVGGGGGGCCGLSDGSSPAGQLLARLSGSEQYVTPWWWSLKVL…	657	72.42 kDa	Cell membrane.	no
Cre02.g095151	no	Cre02.g095151.t1.1		CrABCG2	CrABCG2		Half transporter	Chr2	3654626	3662892	ATGTCGACGGCCAGCGGCTCCAGCAGCCGCGGCGGCGTCGATGTCGATGTCGAGGCTGGCGATGCCTCCGGCTACGACAGCATGGGCAAGGCGGGCTTCCGCACCTCGCCCTCCGCCTCCTCAGGGGCCGGCGGCTCGCAGGGTCTGCGCATTCTCATGAAGGACCTCACCTACACCGTCCCCTCCAACACCAAGAAGGGCGAGGTCGCGCACCTGCTCCGCGACGTGAGCGCCTTCCTGGAGCCTGGCCAAATGACTGCACTGATGGGCCCCAGTGGCAGCGGCAAGACCACGCTGCTAGATCTGTTGGCCGGGCGCAAGACGGTGGGCAAGACCGAGGGTCACCTCAGCTTTGGCGGAGTGACACCCACCAAGCAGTTCCTGCGCCGCTACACAGGA…	2298	MSTASGSSSRGGVDVDVEAGDASGYDSMGKAGFRTSPSASSGAGGSQGLRILMKDLTYTVPSNTKKGEVAHLLRDVSAFLEPGQMTALMGPSGSGKTTLLDLLAGRKTVGKTEGHLSFGGVTPTKQFLRRYTGYVEQFDTLLGDLTVREMLLYTAELKRPTSEPLADKRDAVDVLLKRLALTQCADVRIGDPLSKGISGGQAKRTNIGIALISNPRVLFLDEPTSGLDSYTANEVMKVVRGLTSDGTTICATIHSPTAATFALFDRVMLLVRGQVVYFGPQGLPALEFAAAEWGPAAAGSASELLALHRAASAAAPLAIEAAASATDQSTVKAAATSSVAALAFNDAEVLVEAVTEADHRGEAAGLAAAYAKSRLAQDNARQIEVYMAEGAAGRGGMGG…	765	81.22 kDa	Cell membrane.	no	E.R.: 1
Cre02.g096000	yes	Cre02.g096000.t1.1		CrABCG3	CrABCG3_1		Half transporter	Chr2	3875484	3882449	ATGGATGTGGAGAAGGCCGCTGGAGCAAGCGTCACGGCGAAGTACCAGGATGCGCAGCTGGCGACGCTCACCTGGCAGAACCTAAATGTGACATCCAAGGACGTGAAGGGCGGCACACGCCACATCCTCAAAGACGTCCGCGGCTATGTCGCCCCCCGCGACATGCTTGCGATCATGGGCCCCTCCGGCTGCGGCAAGACCACGCTGCTCGACGGATTGGCGGGCCGCCTTCCCAACTCCGTCACGCAGACCGGCGACGTGCTGCTGAATGGCCACAACAGCCGGCTAACGTACGGGTTGAGCGCCTACGTGACTCAGGACGAGGTGCTGGTGGGCACACTCAGCGTGCGCGAGACGCTGGTGTACGCGGCGCTGCTGCGGCTGCCCAGCAACATGAGC…	1872	MDVEKAAGASVTAKYQDAQLATLTWQNLNVTSKDVKGGTRHILKDVRGYVAPRDMLAIMGPSGCGKTTLLDGLAGRLPNSVTQTGDVLLNGHNSRLTYGLSAYVTQDEVLVGTLSVRETLVYAALLRLPSNMSKADKVARVDDVISELGLEEAQHTKIGTPFIKGVSGGQKRRVSIGCELITHPSLLFLDEPTSGLDAAAAFHVMANIRRLAEHNRTVVTVIHQPSSEVYELFDKLCLLSAGEVVYFGRAADALTMFEEAGLPCPSLRNPTDHFLHVINRDFKGDHGLDPEANVRKLIGVFAATRAPALDASLAQLSQAGDEYVCATCGASVLYQVYVLTKRMLVNNWRNIAVFWLRLGMYIMLCICIGTIYFNLDNSWVGTYSRSAMMFFVVAFLTFM…	623	68.34 kDa	Cell membrane.	no
		Cre02.g096000.t2.1			CrABCG3_2		Half transporter		3875484	3882449	ATGGATGTGGAGAAGGCCGCTGGAGCAAGCGTCACGGCGAAGTACCAGGATGCGCAGCTGGCGACGCTCACCTGGCAGAACCTAAATGTGACATCCAAGGACGTGAAGGGCGGCACACGCCACATCCTCAAAGACGTCCGCGGCTATGTCGCCCCCCGCGACATGCTTGCGATCATGGGCCCCTCCGGCTGCGGCAAGACCACGCTGCTCGACGGATTGGCGGGCCGCCTTCCCAACTCCGTCACGCAGACCGGCGACGTGCTGCTGAATGGCCACAACAGCCGGCTAACGTACGGGTTGAGCGCCTACGTGACTCAGGACGAGGTGCTGGTGGGCACACTCAGCGTGCGCGAGACGCTGGTGTACGCGGCGCTGCTGCGGCTGCCCAGCAACATGAGC…	1863	MDVEKAAGASVTAKYQDAQLATLTWQNLNVTSKDVKGGTRHILKDVRGYVAPRDMLAIMGPSGCGKTTLLDGLAGRLPNSVTQTGDVLLNGHNSRLTYGLSAYVTQDEVLVGTLSVRETLVYAALLRLPSNMSKADKVARVDDVISELGLEEAQHTKIGTPFIKGVSGGQKRRVSIGCELITHPSLLFLDEPTSGLDAAAAFHVMANIRRLAEHNRTVVTVIHQPSSEVYELFDKLCLLSGEWAGRAADALTMFEEAGLPCPSLRNPTDHFLHVINRDFKGDHGLDPEANVRKLIGVFAATRAPALDASLAQLSQAGDEYVCATCGASVLYQVYVLTKRMLVNNWRNIAVFWLRLGMYIMLCICIGTIYFNLDNSWVGTYSRSAMMFFVVAFLTFMSIA…	620	68.02 kDa	Cell membrane.	no
Cre02.g112550	no	Cre02.g112550.t1.2		CrABCG4	CrABCG4		Half transporter	Chr2	6034996	6048817	ATGTGCGGGCGCACAGTCCTTGGGCCCATCGGCCTCACATTACTAGCTATTTCAGTCAATGTGGTTCTGGGCTCCCAGGTGCAACTGGCAGCTGGCGGGGGCCCCAGGCGCTCCGCTCTGAGCTCCGGCACCGCCTGCTCCGCCGACGGCCAGTGCGGCTCAAAACAGTTCTGCCTGCGACCCGGCCTGGACTCGGGCGCAGTGGGGTCTTGCAGCTCCTGCTGGCGCTGCTGCCTGTTCCCCGGGGTGTACGGCGCCTGCCCCGACAGCTGCGGCTGCGTGGAGGGGGCGCTGTGCGAGGCGCGGGACGGCTGCAGTGCGGGCATGTTCTGCTCCCTGGCGGACCCCTGGAACCTGCCCAATTGCCAGCGCTGCGACACCTGCACCAGCAACGCCTAC…	6768	MCGRTVLGPIGLTLLAISVNVVLGSQVQLAAGGGPRRSALSSGTACSADGQCGSKQFCLRPGLDSGAVGSCSSCWRCCLFPGVYGACPDSCGCVEGALCEARDGCSAGMFCSLADPWNLPNCQRCDTCTSNAYELRGSCSVPCASGDMGGLAALPHLTPQQYLFLSFLANEVSQQGAYVPTLLLRDELGSWLQGQGVGGEQANQTVFRMLGPVGDSNGFITAQDWMEAVTASTSLALLCPAYDPSLDVANQTRLVSEGCFCSASATAATFLCPAGQRCSRAAYSGLETDMLRAPTGQLLQAVCVPCMAGQYCGEGTYLADESDLSSLDCPSGYYCPSPGVKRECPAGAFCTERSTSAITCNYEKLLITDPYKRLPLEPETVVTRLRDKRDPLRGNYCPA…	2255	234.91 kDa	Cytoplasm.	yes, 1-24, MCGRTVLGPIGLTLLAISVNVVLG
Cre03.g169300	no	Cre03.g169300.t1.2		CrABCG5	CrABCG5_1		Half transporter	Chr3	3692861	3700026	ATGGCGTCGCGCCCGACAGCAGTTGGCCCGAACGCTCCTTCTGAAGACCGGAACGCCGGCCCCGGAAGCTCCTTCTTTAAGGCGCGCCTGGACGTGCCAACTTCCGAAGTGCCACCCGACCTGCCCCACGGCGTTGCACCTGCAGACGAGCCCCCCACAAAACCGCCAGTCCTGGAGGGGCCGGACATCACACGGCTCCAAATTCTGTTCCAGAACCTCACGTACACGGTGCAGGTCAAGCCTGCAAAGAAGGGGGGCGACACCTCAAAAAGCATTCTGAAGGATGTCAGTGGCGTTTTTGAGCCGGCACGGCTCACGGCAGTGATGGGGGCGTCAGGCTCGGGAAAGACAACGCTCTTAAACGTCCTGGCCGGATTCTACAAGGCCCAGGACAAGCTG…	2208	MASRPTAVGPNAPSEDRNAGPGSSFFKARLDVPTSEVPPDLPHGVAPADEPPTKPPVLEGPDITRLQILFQNLTYTVQVKPAKKGGDTSKSILKDVSGVFEPARLTAVMGASGSGKTTLLNVLAGFYKAQDKLTGDVLVNGKAVTKEKMRRISGFVHQEDVILHTMTVREALEFAAALKLPSSMTAAQKSQRAMEVAQLLNLHKSLDSVVGSSMIKGISGGEKRRLSLGMEMVTEPAVLFLDESSSGLDSFTAFKVVHILRSVAHLHGRTVVCSIHQPSSEVFHLFDDLVVLAAGQIIYLGQVQDMVGYFGALGYHCPNYTNPADYLFMEVLNAPAAAGDDTEAAPQADGANGHGHHLPRLPHLPSLPHRHGHAAAGHDAEAGKHAAEAEAEAEAAAKA…	735	78.93 kDa	Cell membrane.	no
		Cre03.g169300.t2.1			CrABCG5_2		Half transporter		3692861	3700026	ATGGAAGGCCACGAGTCACAAGACGAGCCCCCCACAAAACCGCCAGTCCTGGAGGGGCCGGACATCACACGGCTCCAAATTCTGTTCCAGAACCTCACGTACACGGTGCAGGTCAAGCCTGCAAAGAAGGGGGGCGACACCTCAAAAAGCATTCTGAAGGATGTCAGTGGCGTTTTTGAGCCGGCACGGCTCACGGCAGTGATGGGGGCGTCAGGCTCGGGAAAGACAACGCTCTTAAACGTCCTGGCCGGATTCTACAAGGCCCAGGACAAGCTGACGGGCGACGTCCTGGTCAACGGCAAGGCCGTGACCAAGGAGAAGATGAGGCGCATCTCGGGCTTTGTGCACCAGGAGGACGTTATACTTCACACCATGACGGTGCGGGAGGCTCTGGAGTTC…	2085	MEGHESQDEPPTKPPVLEGPDITRLQILFQNLTYTVQVKPAKKGGDTSKSILKDVSGVFEPARLTAVMGASGSGKTTLLNVLAGFYKAQDKLTGDVLVNGKAVTKEKMRRISGFVHQEDVILHTMTVREALEFAAALKLPSSMTAAQKSQRAMEVAQLLNLHKSLDSVVGSSMIKGISGGEKRRLSLGMEMVTEPAVLFLDESSSGLDSFTAFKVVHILRSVAHLHGRTVVCSIHQPSSEVFHLFDDLVVLAAGQIIYLGQVQDMVGYFGALGYHCPNYTNPADYLFMEVLNAPAAAGDDTEAAPQADGANGHGHHLPRLPHLPSLPHRHGHAAAGHDAEAGKHAAEAEAEAEAAAKAALSAAEAAHAAEEQRIASLIAAWDGSPQAAALHRSLTSRRA…	694	74.88 kDa	Cell membrane.	no
Cre04.g220850	yes	Cre04.g220850.t1.2		CrABCG6	CrABCG6		Half transporter	Chr4	2349627	2357985	ATGTCTGCGGGTGGCCTTGCCCGGCGAAAGCAGGGCGCGCTCATCGAATGGCACGATGTCTCATACACGGTGACCGACCAAGTCACAAAGCAGCAGAAAACCATCATCTCCAATATGTACGGCATGGCGCAGCCGGGGCGGCTACTCGCCATCATGGGTCCGTCGGGCGCGGGCAAGAGCACATTGCTGGACGTGTTGGCCTGCAACACCAGCAGCCGCGGCGCCAGCCTTGCCGGCCGCATCACGGTGGACGGCGCGCCGCGCTCGGGGCGCCAGTTCGCCGGCATCAGCTGCTACGTGCAGCAGAAGGACGTGCTGCTGTCCAGCGCCACGGTTCGGGAGGTGGTGCACACGGCAGCGCTGCTGAAGCTGCCGTACCGGGGCATGAGCGCCGCGGAG…	2034	MSAGGLARRKQGALIEWHDVSYTVTDQVTKQQKTIISNMYGMAQPGRLLAIMGPSGAGKSTLLDVLACNTSSRGASLAGRITVDGAPRSGRQFAGISCYVQQKDVLLSSATVREVVHTAALLKLPYRGMSAAEKRELVEATLKELDLTTCADTLIGDETIGLKGISGGQKRRVSVGIELVKDPRVLFLDEPSSGLDSEMAAGVMNSLVRLAQKGRTVVCTIHQPNSDITDCFHDFLLLAGGRTMYGGLWSGAVDFFAGAGYSCPAYKNPTDYFMSVITRDEAAADTLATAYAKLRPALLAAAADEGRATAAQLGLAATAGGGWSTYSSAGGLDGGGSALAATKVAATAAAAAAGANAAGAAAAGAATAEFGVPAGAMALDVDAGAVVEVAAGGGSEPAA…	677	71.70 kDa	Cell membrane.	no
Cre04.g224500	yes	Cre04.g224500.t1.1		CrABCG7	CrABCG7		Full transporter	Chr4	2886320	2901605	ATGTCATCGGCCCAGAACACGGCGCCGGGTTTGGCCAATACTGTTCCTGCGTCGCCGACGGCCCGACAAGCGCCGGGAGCGCACGGCGCCGGCACCAACCATGCCGACGCGAAGCTGCTGGCAGCTATCCGTCATGAGCTGGAGAGCAGCCGTGGGCATCTGTCTGTACAGCGGCGCAGGGAGCTTGCGGCGCGGCTGATGGAGCACACGTCGCATGACGACACCTTCTTCACCAAGCTCACGCGGCTGTTGCAAGAGGCGGGTGTGGTGCTGCCGTCAGTGACGGTCGATTACCGCAATCTGCGCATCGATACGGAGGCGCTGGTGGGGTCGGCGTCCATCCCCACAGTCGCCAATGTGCCGCTGACCTTCCTGCGGAAGCTGTTTGGCGTGCACAAC…	5073	MSSAQNTAPGLANTVPASPTARQAPGAHGAGTNHADAKLLAAIRHELESSRGHLSVQRRRELAARLMEHTSHDDTFFTKLTRLLQEAGVVLPSVTVDYRNLRIDTEALVGSASIPTVANVPLTFLRKLFGVHNEREAKPLTILNDLQGRLVPGRLTLLLGPPSCGKSSFMRALTGRLMPAQGRLTGDVRYNGHPLEDFNVRRTAGYVEQIDNHNPNFTVRETLDFAHTCQVGLHGARIDVPAEVAAHRLASARTLHHHDDGGGVESASTYGLNGANGGGGYSGYSAHSGTAGPGTPKSTNGQNGHGPNGHGNGHEAAGNGGGGGGGSQHPQALSASARLFRSLRGNREKGLLQQAKPHDEFEALLRQAWGTNVRVDIVMSLLGLAHCSETLVGDALMRG…	1690	183.30 kDa	Cell membrane.	no
Cre04.g224400	no	Cre04.g224400.t1.1		CrABCG8	CrABCG8		Full transporter	Chr4	2857046	2872994	ATGGTCAGCATGGGGGGGCAGCCTGACGTGGCATCCACCGCTTGGGGAGCCAGCGGGTCCGGGGGGGCCCCAGCGCCCACTGAGGCAGGTGGGACAGCTGCTGCGGTGTCTCACCCCCTGGCGTCCATCGCCGCTGGCGCCGTACCCCCTTCACCCGACTCAAACACGCCACCACAAGTAATCAATGGGAAACCTGCGGAACACAAAGAGGCGCTCGGCCAGGCCGCTAAGAACGGGGAGCAGCAGCCCCAGAGCCTGGGCAGCCCGGCATCGCCAACCGCGGCAGCAGCAGCGCATGCAGTGCACGAGCACGCGCACGCAGATGCCAAGCTGCTGGCCGAGATTCGCGTCGAGATGGAACGGCAGCGCGGCAAGATGACGTTGGAGCGGCGGCGGCAG…	5418	MVSMGGQPDVASTAWGASGSGGAPAPTEAGGTAAAVSHPLASIAAGAVPPSPDSNTPPQVINGKPAEHKEALGQAAKNGEQQPQSLGSPASPTAAAAAHAVHEHAHADAKLLAEIRVEMERQRGKMTLERRRQVAARLMEHKNREDTFFTRLSKRLRQAGVELPAVTVEYRQLRVETEALVGSASIPTVVSVPLTAAKKLLHLHNEREAKPLAILNDLQGRLVPGRLTLLLGPPSCGKSSFMRALTGRLMPAQGRQSGEVRYNGAELDQFNVRRTAAYVDQIDNHNPNLTVRETLDFAHACQVGLHGAAIDVPAELAAQRIASRANGDSVYGTGVPAVDAAATVHGNGNGNGHSQYGGSQARSVAATPRGGGAAAGAGGGAFDPHDAHQPHPPHMGSLK…	1805	194.00 kDa	Cell membrane.	no
Cre05.g234400	no	Cre05.g234400.t1.1		CrABCG9	CrABCG9		Half transporter	Chr5	163870	176225	ATGGCGTGCTGCCAGGTTAAGGCCAATGACGCTCGCTGCATAACTCAAAACGACTGCTCGGCGTCACAGTTTTGTTCGCATCCACCTCTCAGCCGCCTTCCTGGGACGTGCGAGGCATGTTGGAAATGCTGCCTATTTCCACGGGTGTTCGGGACGGCAGCTTGCAGCAGATGCCGCTGCAGCTTATCAAACACGTGTTACAGCGACGGCGAATGCGGTGCAGCAGAGTTCTGTGCAGTGCTGACGTCCCGCCGCGACCTGCCCACCTGCCGCTCCTGCGCCTTCTGCCGCAACGACACCCAGTCCTGGCGTGGCTCCTGCGCCGCCGCCTGCCCCAGCGGCGCGCTGGCGGCCAATGAGGTGGCGGGCGACGCGGCGGGCCACTACCTGTTTTCGGCC…	8064	MACCQVKANDARCITQNDCSASQFCSHPPLSRLPGTCEACWKCCLFPRVFGTAACSRCRCSLSNTCYSDGECGAAEFCAVLTSRRDLPTCRSCAFCRNDTQSWRGSCAAACPSGALAANEVAGDAAGHYLFSAFSLAGDDAARQVMAVEDSGLVTITELGLKSWLTRYGLPDEMVGVIMGGLPHLHADPAAEAAAAAAAVAGTSAADPGQHGDRVALAAFATRLSAVAPARDALCPQPPAGGGATGMDPASPPAVRVSKGCPCNTTAGAVSFRCAAGLRCSPKAWLSVPGDLVSMGIASLLKARCVACEPGTYCPEGTYVVAENDPTAMAALDCPEGSYCASPSERSPCAAGTFCPARSTAPTTCEYADLLLKPAALGSSAALAVKRQRDVVMRLRDDR…	2687	274.42 kDa		no
Cre05.g241350	no	Cre05.g241350.t1.1		CrABCG10	CrABCG10		Half transporter	Chr5	3432073	3449959	ATGCGCCCAGCGTCAGCGGCCAACAGGGCTGCTGGGCTGCCCAGCAAGTTAATGTTGTATCTGGTGCTCTCGCTGGCTTGCCTACTCGCGGCGAACGCGCAGCGCACATGCAACACACATTCGGACTGCGACGGCACCAGCAGCAAGAGGTTTTGCAACAGCGTGCCATTCGGCCGGGTGAATGGAGTTTGCGAGGACTGCTGGAAGTGCTGCCTGTTCCCGGACCGGTTTAACTTCACAGCGACAACCAATGCAAATGGAAATGTGGTCGCCGGGGGATGCTCTATTTCGTGCGGCTGCAACTCCGGGTCGCAGTGCACGGCCAACAGCCAGTGCGCGCGCGGACTGTTCTGCATGAAGAGCGGACTGAGCCCCACCGTGTGCGCGCCCTGCACGCGA…	4716	MRPASAANRAAGLPSKLMLYLVLSLACLLAANAQRTCNTHSDCDGTSSKRFCNSVPFGRVNGVCEDCWKCCLFPDRFNFTATTNANGNVVAGGCSISCGCNSGSQCTANSQCARGLFCMKSGLSPTVCAPCTRCTADSMATDPAGCAAACPAGPLASVLGAAPPGGYDPDQVAAVTFWSFALAPWREVGYNRTMVKATELVALLSNESYLSKPVNASFDYNTTYMREAVRTVYSTAQLPITAAAVPLAAVAETFAAGGRATLCPKLNSSAPADALPRVTGPGCACNLTSDPAANRCPSGFRCSRSGYLALSADVLVDPVWAALGGVCVPCDAGQYCAEGVYVKPSQEAARLKHDLDCPAGSYCPSPGQIITCPAGYYCGQRAQFKTTCNYTDLISTPEA…	1571	169.29 kDa	Chloroplast. Cytoplasm.	yes, 1-33, MRPASAANRAAGLPSKLMLYLVLSLACLLAANA
Cre07.g313250	yes	Cre07.g313250.t1.2		CrABCG11	CrABCG11		Half transporter	Chr7	161194	167407	ATGGGCGCACCTTTGGACGTGGAGGCTGGGGGCGCAAACGGAAATGGCGACAAGGCTCAGAACTATGTACGCGAGAAGTCCTTCGCGCCTCAGGGCATGCGCATCATCTTCAAGGACCTGGACTACCACGTGCCCAGCAACACCCAGAAGGGCGTGCGCGCCTACCTGCTGAAGAAGGTGTCGGGCTTCTTCGAGGCGCACCAGATGGCGGCCCTGATGGGCCCCAGTGGCAGCGGCAAGACCACGCTGCTGGACGTGCTGGCGGGGCGCAAGACGGAGGGCAAGACCGAGGGCACCATCGCCTTCGCCGGCCAGAAGCCCACGCCGCAGTTCCTGCGCCGGTACACCGGATACGTGGAGCAGTTTGACACGCTGCTGGGCAGCCTGAGTGTGTACGAG…	1866	MGAPLDVEAGGANGNGDKAQNYVREKSFAPQGMRIIFKDLDYHVPSNTQKGVRAYLLKKVSGFFEAHQMAALMGPSGSGKTTLLDVLAGRKTEGKTEGTIAFAGQKPTPQFLRRYTGYVEQFDTLLGSLSVYEMLLYTAELKRSTQEPLEEKKAAVEELLTKLSLQRCRDVKIGNAMAKGISGGQAKRTNIGIALITNPRVLFLDEPTSGLDSFTSNEVMTMVKTLTSDGVTICATIHSPTSYCFSLFDSLIMMVKGRVVYFGPRGHNAIEFAQSACPQVKEFLPGYNDAEYLVDLVTEADIAGHSDVFADHYANSDLAKENGAKIDSFLTESSDVLPEHIQKELAVRSATVTPWWWGLKTLVKYRTSKNYRDGEFLGPRIGDKIMISLLIMTLYLGVG…	621	69.40 kDa	Cell membrane.	no
Cre07.g327800	yes	Cre07.g327800.t1.1		CrABCG12	CrABCG12		Half transporter	Chr7	2292076	2298431	ATGCACGTCGCTGTGGAGGTCGAGCTGCCCGGGCTACCCGAGGAATCCCCCATCGGCGCCCAGTCCAACAGAGCCGGCGAAGCACCCGAGAACAATGGCGCCGAACGCAACGCGACAATTGCTGGAAGCATTGGCGAGCCACACCCGGTGGACCTGGCGTGGAAGGGCCTGACCGTGACCAGCCGCAAGACGCAGCGCGCGCTGCTCTCCAATGTCGCGGGTGCCATCACAGACGGTTTCTACGCAATCATGGGTCCGTCTGGGTCCGGCAAGTCCACGTTGCTCAATGCTCTGGCCTGCCGTCTAGATCATGGCGTGAAACTGGAGGGCGAGCTGAAGCTGAACGGCCAGAACTACAGCCACGCCGAGCTGAAAAAGGTGTCGGGCTACGTGATGCAG…	1890	MHVAVEVELPGLPEESPIGAQSNRAGEAPENNGAERNATIAGSIGEPHPVDLAWKGLTVTSRKTQRALLSNVAGAITDGFYAIMGPSGSGKSTLLNALACRLDHGVKLEGELKLNGQNYSHAELKKVSGYVMQDDLLNAHLTVEETLRYTAELRLPRTTTPEERQERVQTVMEQVGLAHVRNVIVGSPMKKGISGGERKRLCVAMELLTRPKLLFLDEPTSGLDSVTALSLCRLLRRLAMTRTCTVVTTIHQPQAKIFHLFDQLLLLNRGTIVYQGPAQDALDFFDRSGFPCPAHENPANHFLDVITPNLNDSVESLTAKEESLKRHYQPPPVQHLLDNPRPLVLPRDSTPWHKQFRVLLRRSLKEVWRKRNTTLMLLFLTVIMAVLVGTVFLQIGTDQ…	629	69.12 kDa	Cell membrane.	no
Cre07.g339104	no	Cre07.g339104.t2.1		CrABCG13	CrABCG13_1		Half transporter	Chr7	3904579	3921990	ATGAAGAGCTCAAACTTCACCGGCTTGGTGTTGACGGTTGCTGCCTTGCAATTTTGGGCGGGCAGCGCTGCACAGCCGGCTTCCTGCCGTGTGCACGCGCACTGTGGACCTGGAAAAGCTAGCTTCTGTAGCAGCGTCCCGTTCGCGCGGGAGGTCAACGGCACGTGTCAGCCATGCTGGTCCTGCTGCCTGCAACCCGACCGACTCAACTTCACAGCACTGCTAGACGCCGCCGGCAGGGCCGTGATCGGTGGTTGCACCATACGATGCGCCTGCAATGCCGGTCAGCGCTGCGGCAGTAGCAGCGCCAACTGCGGCCTGGGCATGTTCTGTATGGCGCCAGATGCTGCTACTGCCGCCGGCGCCGGTGCGGACGCTGCTACAGCCGGCGTCGGCGTG…	6246	MKSSNFTGLVLTVAALQFWAGSAAQPASCRVHAHCGPGKASFCSSVPFAREVNGTCQPCWSCCLQPDRLNFTALLDAAGRAVIGGCTIRCACNAGQRCGSSSANCGLGMFCMAPDAATAAGAGADAATAGVGVAGEPQCQPCTRCTRDALAFDPGGCAAACPTGPLEALAGLPLLMPAGGSNGSSTGGGGSSSSSGGASPDGSSNSSLTVVGPDEHQQQLVTATVLLAFALQPWRRAGADRSLVTRAELAGYLAAQPSLDVAVNDTLPSYTDRFVRQALVHLYGASAVAPDDALLAIAAQAGTADGGGGGGDAGAGGDVPLVDVAGELLAGAPRLLCPRLSPALNPNASTLPRLTGPGCPCNLSSSSSDSSPPAAFRCPAGHRCGPAARYRLLLPPVDL…	2081	211.08 kDa	Cell membrane. Chloroplast. Cytoplasm. Nucleus. Peroxisome.	yes, 1-24, MKSSNFTGLVLTVAALQFWAGSAA	E.R.: 1
		Cre07.g339104.t1.2			CrABCG13_2		Half transporter		3904579	3921990	ATGAAGAGCTCAAACTTCACCGGCTTGGTGTTGACGGTTGCTGCCTTGCAATTTTGGGCGGGCAGCGCTGCACAGCCGGCTTCCTGCCGTGTGCACGCGCACTGTGGACCTGGAAAAGCTAGCTTCTGTAGCAGCGTCCCGTTCGCGCGGGAGGTCAACGGCACGTGTCAGCCATGCTGGTCCTGCTGCCTGCAACCCGACCGACTCAACTTCACAGCACTGCTAGACGCCGCCGGCAGGGCCGTGATCGGTGGTTGCACCATACGATGCGCCTGCAATGCCGGTCAGCGCTGCGGCAGTAGCAGCGCCAACTGCGGCCTGGGCATGTTCTGTATGGCGCCAGATGCTGCTACTGCCGCCGGCGCCGGTGCGGACGCTGCTACAGCCGGCGTCGGCGTG…	6249	MKSSNFTGLVLTVAALQFWAGSAAQPASCRVHAHCGPGKASFCSSVPFAREVNGTCQPCWSCCLQPDRLNFTALLDAAGRAVIGGCTIRCACNAGQRCGSSSANCGLGMFCMAPDAATAAGAGADAATAGVGVAGEPQCQPCTRCTRDALAFDPGGCAAACPTGPLEALAGLPLLMPAGGSNGSSTGGGGSSSSSGGASPDGSSNSSLTVVGPDEHQQQLVTATVLLAFALQPWRRAGADRSLVTRAELAGYLAAQPSLDVAVNDTLPSYTDRFVRQALVHLYGASAVAPDDALLAIAAQAGTADGGGGGGDAGAGGDVPLVDVAGELLAGAPRLLCPRLSPALNPNASTLPRLTGPGCPCNLSSSSSDSSPPAAFRCPAGHRCGPAARYRLLLPPVDL…	2082	211.21 kDa	Cell membrane. Chloroplast. Cytoplasm. Nucleus.	yes, 1-24, MKSSNFTGLVLTVAALQFWAGSAA	E.R.: 1
Cre09.g395750	no	Cre09.g395750.t1.1		CrABCG14	CrABCG14		Full transporter	Chr9	1845139	1855900	ATGCCGCGCGTTCGATCGCGCGCGGACGTAAACGATGCCATCGATGCCGTCAGCGATGGGCAAAAAGGTCCCCAGAAGGTTTTCGAGCGCCTCAACGAGCGGCTTGGAAGGGTGGGTATCTCCCTGCCTGGCGTGGAGGTCCGGTGGGAGAACCTGCGTGTTGAGGTCACGGCGCCGCCACACCAGAACAAGAACACGCCAGCTGCCACCACCAACGACAACGAGGCGGGCACCGGCGCGATCAGCGGCAAGAAGCTTCTTCCGCCGCTGCCCCGCCGCCGCCGCGCCCGCCGCCAAGTGATCCTTGACGCGGGCAGCGGCGTACTCCGGCCCGGCCGCATGACCCTCCTCCTCGGTCCCCCTGGCGCCGGCCGCTCCACCCTCCTCAAGGCCCTCGCG…	4758	MPRVRSRADVNDAIDAVSDGQKGPQKVFERLNERLGRVGISLPGVEVRWENLRVEVTAPPHQNKNTPAATTNDNEAGTGAISGKKLLPPLPRRRRARRQVILDAGSGVLRPGRMTLLLGPPGAGRSTLLKALAGQLIPPNTPAAVGGPKFGASSAAATADNGAGLVPLRTAGGLKQYGAIRYNGLPMQGGSNCGNGSGSGSSKPAFDVARVATYVSQTENHLPELTVAETLTFAAQCQGSDLALRMHELLRAREAAAGLSGAEGDDAELALLLELARGPDAPLLMSQHTARMLEIDHVMDTVVGNELLKGISGGQKRRVTAGEMVVGQAQVLMLDEITNGLDAASALTICKALRSTCEQANTTIVATLLQPSPEVVACFHDVILLSQGVIAYHGPTERL…	1585	169.40 kDa	Cell membrane.	no
Cre11.g467597	yes	Cre11.g467597.t1.1		CrABCG15	CrABCG15		Full transporter	Chr11	488711	508561	ATGGCAGACTACAAGAATGCCTTCATTGCTGAGCCCAACGCCATCGGCGTTGAGGGCGTGTTCGGCATCGTTCCCACGCGTGAAGCGTTCGCCCTCCAGGAAAATGACCTGGCGACGCGGCTGTTCCCGACCTCAGCCCAGTACACGGATGAGATTGGCTCCAGTGCCCCCTCCTCGGCCGTCCTGTCGCGCATGAGTCAGGCGCAGGTACATCGCCTGCACCACAGGCTGAGTCAGCTCCCCCCCGATGAGGCGGCGCTGATGGAAGCTGCGGTGGATGAGGCGGTGCACAAGCGGCTGCGGCCGCTGAAGGAGCTGCAGGAGCTGGACAAGAAGGTGCAGGCTGCGGACGAGCAGCTCAAGGAGTACGGCGGCTTCACTGCGGCCATGGGCGCGCGC…	4464	MADYKNAFIAEPNAIGVEGVFGIVPTREAFALQENDLATRLFPTSAQYTDEIGSSAPSSAVLSRMSQAQVHRLHHRLSQLPPDEAALMEAAVDEAVHKRLRPLKELQELDKKVQAADEQLKEYGGFTAAMGARMRALGVSMPSVTLEYRDLAVHTDALVGSAGIPSVGNSLLGIFKRLVCVKSNTVDHPILDGLSGVLRPGRPTLLLGPPSSGKSSLLKVLAGRYRNGQEGLRITGDLRYNGCTQDEFVVERTTSLVNQHDNHIPTLTVMETLEFAHTCQLGSRGGGFDLPGELRRAIEKARADGTYVPPEHSLSDDELLKLMDETYDSGIRTLGAMRAMGIAHTANTPVGDAMLRGVSGGERKRVTTAEMLVGPRRVLLLDEISTGLDSATLYSIADL…	1487	159.90 kDa	Cell membrane. Cytoplasm.	no
Cre12.g527100	no	Cre12.g527100.t2.1		CrABCG16	CrABCG16_1		Half transporter	Chr12	5132146	5150127	ATGGGATGCCAACCGAGGAACAGGCGATTAAGCAGGCTGCAAGGCGTGCGCGCGAGGCTCCTGGAGTGTGGCCTCATCGTCGCCCTGTCGGTGGCAGTCTGGGGCGTGGGCCAAGCACAGCTAATTCTTAATGGTCCATATGGTGAACTGGATATCCCAGAGCAACTGGCAAAGCCACCGTTTTGGCGTCAGGCACTTGCCCCTTGCGGGCTGGCCAGCAACGATACAGGCGTTCGTCCGAATCGCTGCGCCAACAACGTAGACTTTTGCTTTCCGGATCCATACCAGCCCACGTTCCAGGTTTGCACGCCGTGCTACAAGGCGTGCCTGGAGTGCACCCGGTTTGATTCCCCTCCCCGCAATTGCAGTGGCATTACGAACCACGAGTGCAGCGCCTGC…	10683	MGCQPRNRRLSRLQGVRARLLECGLIVALSVAVWGVGQAQLILNGPYGELDIPEQLAKPPFWRQALAPCGLASNDTGVRPNRCANNVDFCFPDPYQPTFQVCTPCYKACLECTRFDSPPRNCSGITNHECSACGCSRTLNTCTSSRACRTGSYCDRYVGKCVSCYECLDDGDVREGSCRQICGHSPRPVLPGVFGLPYDPDDEAASEWVIDAAVEVAALFKSTLGTAPAVGWFDLGTVLGGVGFDFLPPEQLRFAVLQVTRANATYSGYVAAKSPRAPPPNAPPDPPPAPPSPPRSGNTSVNATVNGTSGGVNGTSGGGLNATGAVSRHRAELRRRFLQSTTGGNATATTTSLPSFPPTMDANPSTAPVYPEDLVRVFLLQRRDHYDAFCPPDAQIFST…	3560	369.55 kDa	n.a.	no
		Cre12.g527100.t1.1			CrABCG16_2		Half transporter		5132146	5150127	ATGGGATGCCAACCGAGGAACAGGCGATTAAGCAGGCTGCAAGGCGTGCGCGCGAGGCTCCTGGAGTGTGGCCTCATCGTCGCCCTGTCGGTGGCAGTCTGGGGCGTGGGCCAAGCACAGCTAATTCTTAATGGTCCATATGGTGAACTGGATATCCCAGAGCAACTGGCAAAGCCACCGTTTTGGCGTCAGGCACTTGCCCCTTGCGGGCTGGCCAGCAACGATACAGGCGTTCGTCCGAATCGCTGCGCCAACAACGTAGACTTTTGCTTTCCGGATCCATACCAGCCCACGTTCCAGGTTTGCACGCCGTGCTACAAGGCGTGCCTGGAGTGCACCCGGTTTGATTCCCCTCCCCGCAATTGCAGTGGCATTACGAACCACGAGTGCAGCGCCTGC…	10689	MGCQPRNRRLSRLQGVRARLLECGLIVALSVAVWGVGQAQLILNGPYGELDIPEQLAKPPFWRQALAPCGLASNDTGVRPNRCANNVDFCFPDPYQPTFQVCTPCYKACLECTRFDSPPRNCSGITNHECSACGCSRTLNTCTSSRACRTGSYCDRYVGKCVSCYECLDDGDVREGSCRQICGHSPRPVLPGVFGLPYDPDDEAASEWVIDAAVEVAALFKSTLGTAPAVGWFDLGTVLGGVGFDFLPPEQLRFAVLQVTRANATYSGYVAAKSPRAPPPNAPPDPPPAPPSPPRSGNTSVNATVNGTSGGVNGTSGGGLNATGAVSRHRAELRRRFLQSTTGGNATATTTSLPSFPPTMDANPSTAPVYPEDLVRVFLLQRRDHYDAFCPPDAQIFST…	3562	369.78 kDa	n.a.	no
Cre12.g530900	yes	Cre12.g530900.t1.2		CrABCG17	CrABCG17		Half transporter	Chr12	5483993	5490870	ATGACTGACGCGCACGTCGTTGCCGTCAGGATGCAGGCGCCCGAGCAGCCGCCGTCGCCTATCGGCAGAAACAGCAGCCAAATCCCTGTTGGGGATCATAACGACCTGGCCATCGCTGTGACTGCGGCGGGCGGCGACGACTCGCACCTGGTGGACGTGGTTTGGAAGAACCTCACTGTGACCAGCCGCAGGGCTAAGCGCCCGCTGCTGAACGATGTCACTGGAGCCATTACGGACGGATTCTATGCCATCATGGGCCCCTCTGGCTCTGGCAAGTCCACTCTGTTGAACACGCTTGCATGCCGCCTGGATCGCGGCGTCACCGTGGAGGGCGAACTGAAGCTGAACGGGCAGGACTACAGCAACGCCGAGCTGAAGAAGCTGTCGGGCTACGTGATG…	1893	MTDAHVVAVRMQAPEQPPSPIGRNSSQIPVGDHNDLAIAVTAAGGDDSHLVDVVWKNLTVTSRRAKRPLLNDVTGAITDGFYAIMGPSGSGKSTLLNTLACRLDRGVTVEGELKLNGQDYSNAELKKLSGYVMQDDLLNAHLTVEETLRYTAELRMPRTTTPEERQERVETVMTNVGLIHVRDVIVGSPMKKGISGGERKRLCVAMELLTKPKLLFLDEPTSGLDSVTALSLCRLLRRLAMSRLCTVVTTIHQPQAKIFALFDQLLLLNRGSIVYQGPAHDALDFFDRSGFPCPLHENPADHFLDVITPNHNDSVESLVAKEENLKKHYQPPPVQHLLDNPRPLVLPRDATPWHKQFHVLLRRSVKEVWRKRSTTLVLLLQTVIMAVLIGTVFLQIGTD…	630	69.74 kDa	Cell membrane.	no
Cre12.g547300	yes	Cre12.g547300.t1.1		CrABCG18	CrABCG18		Half transporter	Chr12	8586057	8593637	ATGATAGGCTTCCTATTGGGTACTGCGGCAATCTGTGCCCCTCCGCACATCGGCGTGCCATTGGGCTTGACGATTGCGGGCGTAAAAGCTATCGCGGGTCGCAGGCGCAATGCCCGTCAGGCAAAGCTGCATTCGTCGGACTCAGAGCAGAAGCTGGAAGCCAAGTTCGAGAAAGTCCTAGCGAGCGAGGTGGTTGAGCCGGTGGAGCTCTCATGGACCGGCCTGAACCAAACCCTGAAGCTCAAGGACGGAAGCACCAAGCAGATCCTCAAGGGCGTGTCCGGCGTGGCTCGCCCCGGCCGGCTGGTGGGCCTGATGGGTCCCAGCGGCAGTGGCAAGACTAGCCTGCTGACAGCCCTAGCCGGCCGCGTGCCTGCTGGATCCAAGATGAGTTTGACC…	2184	MIGFLLGTAAICAPPHIGVPLGLTIAGVKAIAGRRRNARQAKLHSSDSEQKLEAKFEKVLASEVVEPVELSWTGLNQTLKLKDGSTKQILKGVSGVARPGRLVGLMGPSGSGKTSLLTALAGRVPAGSKMSLTGSLLVNGMPADEAGHRQAFVQQEDLFYSMLSVKETLQMAADLRLPQQMSAEAREAYVNQLVGVLGLAKAIDTCVGDEKTRGLSGGEKKRLSIGCELVGSPSLIFCDEPTTGLDSFQAEKVMSTLKGLAASGHTVVASIHQPRSSIFAMFDDLVLLSEGQPVYSGPADQALAHFEALGHVCPEHFNPAEFLADLISLDFASPEAEADSRARLDKLVSAWRAKEAAAAAKAAAAKKAASSKDMMRRTASTDLVMRRAAELPRAGPLRQ…	727	76.84 kDa	Cell membrane.	no
Cre12.g540650	no	Cre12.g540650.t1.2		CrABCG19	CrABCG19		Full transporter	Chr12	9329950	9346028	ATGACAAGCGATGTTTCAAAGGACGTTGAGGCGGGCGCCCAGACTGGCACGGGCGCGGTCCCCAGCACTAGCTCGCCACCAAACGCGGCATCGAAACCGCGCAGCCGCAGCCGGCGTGGCCATTCCACGGCCAGCAAGTTCCTGACTCGCAGTGACACGCTCGCGGTGCTCAACCGCGTGCTCGCGAACGATGGCGTCTCCTCAACAACAGGCCGGGAGGAGGTCGCCAGCCCTACGGGGGGCGCGGACGGCACGAACCCGGCCCCTGCGAACACCGAGGAAAGCCCCAGCCTGGGCCAGGGCCAGCCCCTGGCATTCCTGCAGCGCCTGTCGGAGCGACTGCAGAGGGCCGGCCTGACGTTTCCGGGCGTGGAGGTGCGCTGGCAGGACCTGCAGGTG…	4890	MTSDVSKDVEAGAQTGTGAVPSTSSPPNAASKPRSRSRRGHSTASKFLTRSDTLAVLNRVLANDGVSSTTGREEVASPTGGADGTNPAPANTEESPSLGQGQPLAFLQRLSERLQRAGLTFPGVEVRWQDLQVAVDVPPRAAKAHNIFSALLSGLGGLLPRKRADGDGDGPSRRTVLDAGSGVLAPGRLCLLLGPPGAGKTTLLKVLAGLALPPTPAAGSNGTGGGAAGKEGPCGPSERVTGGLRVRGGLVYNGLVPGRDFEVGRSSSYVSQADTHIGEMTVEETLMFAAECLGPGLNQELHSLLLEREAAAGIAADPELDDLWQAAYGPHGHSLFVELFARLLGIDHVMNTVVGNELLKGISGGQKRRVTAGEMAVGFANVMMLDEITNGLDSSSALA…	1629	172.97 kDa	Cell membrane.	no
Cre16.g693203	no	Cre16.g693203.t1.1		CrABCG20	CrABCG20		Full transporter	Chr16	432057	447892	ATGACCGGCACCGACTGCCTGCTGTTCACGTGCGCACAGAGCGACGTGCGCTGCCCCGCCAGCTACATGTCCAAGTGCCCCGGCTACACGCCCACCAGCTGTGGCAAGGCGCCCGGAGGCAACGGCCCCTTTTGGATGCACCACTGCCTGCCCGGCACCTACCCCGCCCCGGGCAAGGCGCTCAAGCTGTCCTGCAAGCTGACGCGGGGGCCGGACGGGGCGTTCCAGTGCTACATCACACAGGAGGGCTCGTACGTGGCGTCGCTGGGCATGCGCTGTCTGACCGGCACGTGCATCTACCGCATGCCCTCCCCGCCGCCACCCTCGCCGCCGCCGCCGCCCCCCGACGTGCCCCCCTCACCGCCGTACAGCCCAGGTCCGCACGACGACCCGCCGCCG…	5607	MTGTDCLLFTCAQSDVRCPASYMSKCPGYTPTSCGKAPGGNGPFWMHHCLPGTYPAPGKALKLSCKLTRGPDGAFQCYITQEGSYVASLGMRCLTGTCIYRMPSPPPPSPPPPPPDVPPSPPYSPGPHDDPPPPPFVPPSPPPPPLPPPPSPPPPPPPPPSYIRTHTEVALLIAIGITVAGLMTAAAVLSYRDNAIATAWQSAAANDQPSSGGGWGGGGGGGGGGGGGGGRGFGGRGFGGGTPRAGEAFVPLLNSAHAPSPLDSGVVYDDPYDGEDEGGGAGAGGVAGGAPVVLTWTNIHYRVQRASGGKLHILRGISGVAGSPSALQGPAAAAAVQGLGAAAAAAGAGRRSGGGGMQAVMGPSGAGKTTLLDVLSGRRTGPGRSGQIRINGNLVSAHQ…	1869	190.11 kDa		no
Cre16.g648700	yes	Cre16.g648700.t2.1		CrABCG21	CrABCG21_1		Half transporter	Chr16	947717	957533	ATGGCTTCAGAAGCCCCCGTTCCCGTGGCGGATGGCCAGCCCCGGACGTCAAGCCTAAAGCTGAAGCGAACTCTCACTCAAAAATGCAGCGCCGGTGGCGTCACGGTGACTCTGCAGGATATGTCTTTCATTGTGAAGAACAATCGCAAAGGACCAGACGGCAAGCACAGTGACCTCGCGCTGGTCAACAAGGTGTCGGGCTGGTTCGAGCCTGGGCAGATGAGCGCACTGATGGGCCCCAGCGGCAGCGGCAAGACCACGCTGCTGGACGTGCTGGCGGGGCGCAAGACGTCGGGGCGCATCCAGGGCGAGCTGCGCTTCAGCGGCGTGCGGCCCAGCGCCGCCTACCAGCGCAAGCACACGGGATACGTGGAGCAATTTGACACGCTGCTGCCCATC…	1899	MASEAPVPVADGQPRTSSLKLKRTLTQKCSAGGVTVTLQDMSFIVKNNRKGPDGKHSDLALVNKVSGWFEPGQMSALMGPSGSGKTTLLDVLAGRKTSGRIQGELRFSGVRPSAAYQRKHTGYVEQFDTLLPILTVREMLLYTAELKRPLGEPLADKKAAVDQLLDALALTRCAGVRIGSPEARGISGGQAKRTNIAIALITDPRVLFLDEPTTGLDSYTANEVMLTVQALARGGVTVVATIHSPTAFCFSLFDKLMMMASGRTVYFGAQDASAVSYFQRTCTSVLGQDVEALAGPGSNSAEFLVDIITEADRDGKGGALADAYAASDLAAANAAALAGHVAHFQNTTLPEDLSRELATKTATVTPFWWGIYIYAKYRTVRNYTNPAFVAPRVMDKLTI…	632	68.98 kDa	Cell membrane.	no
		Cre16.g648700.t1.1			CrABCG21_2		Half transporter		947717	957533	ATGGCTTCAGAAGCCCCCGTTCCCGTGGCGGATGGCCAGCCCCGGACGTCAAGCCTAAAGCTGAAGCGAACTCTCACTCAAAAATGCAGCGCCGGTGGCGTCACGGTGACTCTGCAGGATATGTCTTTCATTGTGAAGAACAATCGCAAAGGACCAGACGGCAAGCACAGTGACCTCGCGCTGGTCAACAAGGTGTCGGGCTGGTTCGAGCCTGGGCAGATGAGCGCACTGATGGGCCCCAGCGGCAGCGGCAAGACCACGCTGCTGGACGTGCTGGCGGGGCGCAAGACGTCGGGGCGCATCCAGGGCGAGCTGCGCTTCAGCGGCGTGCGGCCCAGCGCCGCCTACCAGCGCAAGCACACGGGATACGTGGAGCAAGTGGGGGAGGGGGGCGAGGCG…	1929	MASEAPVPVADGQPRTSSLKLKRTLTQKCSAGGVTVTLQDMSFIVKNNRKGPDGKHSDLALVNKVSGWFEPGQMSALMGPSGSGKTTLLDVLAGRKTSGRIQGELRFSGVRPSAAYQRKHTGYVEQVGEGGEAVEQFDTLLPILTVREMLLYTAELKRPLGEPLADKKAAVDQLLDALALTRCAGVRIGSPEARGISGGQAKRTNIAIALITDPRVLFLDEPTTGLDSYTANEVMLTVQALARGGVTVVATIHSPTAFCFSLFDKLMMMASGRTVYFGAQDASAVSYFQRTCTSVLGQDVEALAGPGSNSAEFLVDIITEADRDGKGGALADAYAASDLAAANAAALAGHVAHFQNTTLPEDLSRELATKTATVTPFWWGIYIYAKYRTVRNYTNPAFV…	642	69.94 kDa	Cell membrane.	no
Cre16.g655450	no	Cre16.g655450.t1.1		CrABCG22	CrABCG22_1		Full transporter	Chr16	1830814	1843136	ATGCATGGTTCGCTGACACCGCCGCCGCCACCGCTGCCACCCACTGCCTCCTCCTGCCAACATGAACGGCAGGTGCCAACGCTGGCCAGCGCCGCGCTCTCCATCCTGCGCGGCTGCGTAGCTCCGTTCATGCTGTCCAGGAGCGGCGACGCCAGCCTTACTCACAGGCGCGTGCTGCTGAACAACGTCGACGGCGTCTTGCGCCCGGGCCGCATGTGCCTGATGCTGGGGCCGCCGGGCAGCGGCAAGACGACCCTAATGAAGACGCTGGCGGCGCAGCTGCACAAGACCTACAGCAGCTTGCGTTTCACGGGCAGCGTCACCTACAACGGCAAGACCCCCGGCACGGACTTTGTCGCCGAGCGCGCCGCCACTTACGTCAGCCAGCAAGACACGCAC…	4329	MHGSLTPPPPPLPPTASSCQHERQVPTLASAALSILRGCVAPFMLSRSGDASLTHRRVLLNNVDGVLRPGRMCLMLGPPGSGKTTLMKTLAAQLHKTYSSLRFTGSVTYNGKTPGTDFVAERAATYVSQQDTHIAEMTVAETLSFASESLGPGLSKQLYDVMRARELEAGVEPDPDLERLWVATFTQSRKNVLVEMFAKLLGLDHVMVGSVRSLGIAVNINAIPDDTVVGDELLKGISGGQKRRVTAGEMAVGLASVMFLDEISTGLDSASTLIITKALRNLAVYMNATMLVSLLQPSPEVYDCFDDIMVLSHGRIVFLGPREDVVPFFSRLGLQVPPTKTVPDFLQEVTGCHDQAKFWAPNPLSDGRDEEAPAAGADTGATGGGGWRWITPRRIKEAF…	1442	157.52 kDa	Cell membrane.	no
		Cre16.g655450.t2.1			CrABCG22_2		Full transporter		1830814	1843136	ATGCATGGTTCGCTGACACCGCCGCCGCCACCGCTGCCACCCACTGCCTCCTCCTGCCAACATGAACGGCAGGTGCCAACGCTGGCCAGCGCCGCGCTCTCCATCCTGCGCGGCTGCGTAGCTCCGTTCATGCTGTCCAGGAGCGGCGACGCCAGCCTTACTCACAGGCGCGTGCTGCTGAACAACGTCGACGGCGTCTTGCGCCCGGGCCGCATGTGCCTGATGCTGGGGCCGCCGGGCAGCGGCAAGACGACCCTAATGAAGACGCTGGCGGCGCAGCTGCACAAGACCTACAGCAGCTTGCGTTTCACGGGCAGCGTCACCTACAACGGCAAGACCCCCGGCACGGACTTTGTCGCCGAGCGCGCCGCCACTTACGTCAGCCAGCAAGACACGCAC…	4191	MHGSLTPPPPPLPPTASSCQHERQVPTLASAALSILRGCVAPFMLSRSGDASLTHRRVLLNNVDGVLRPGRMCLMLGPPGSGKTTLMKTLAAQLHKTYSSLRFTGSVTYNGKTPGTDFVAERAATYVSQQDTHIAEMTVAETLSFASESLGPGLSKQLYDVMRARELEAGVEPDPDLERLWVATFTQSRKNVLVEMFAKLLGLDHVMVGSVRSLGIAVNINAIPDDTVVGDELLKGISGGQKRRVTAGEMAVGLASVMFLDEISTGLDSASTLIITKALRNLAVYMNATMLVSLLQPSPEVYDCFDDIMVLSHGRIVFLGPREDVVPFFSRLGLQVPPTKTVPDFLQEVTGCHDQAKFWAPNPLSDGRDEEAPAAGADTGATGGGGWRWITPRRIKEAF…	1396	152.98 kDa	Cell membrane.	no
Cre17.g717050	no	Cre17.g717050.t1.1		CrABCG23	CrABCG23		Half transporter	Chr17	2601035	2612360	ATGCCGCCCTCCGACGCCGGGTCGCGAAGCCCCGGCATGAGTGGTGGTGTTGGTGGTGGTGGCGGCGACGGCGGTCATCTTGACAGGCGGATGAGGGGCGGCGTGGGTGGCAATGGGCTGTGGCACCCGCCGCCGCCGCAGCCCCTTCAACAGCAACAACAGCAGCAGCAGCAGCAGCAACAACAGCAGCAGCAGCAGCAGCAGCAGCAGCAGCAGCAGCAGCAGCAGCAGCAGCAGCAGCAGCAGCAGCAGCAGCAGCAGCAACAACAGCAGCAGCCGCCCCTTCAACAGCAGCAGCAGCCGCCACGGGGCGTCTTCCCCGGGCTCCAGCACAAGGCCACGCCCTACCCAGACCGGCACGCACACACGCTCCAGCCCCACCCGCCGCGCCCGCACCCC…	4188	MPPSDAGSRSPGMSGGVGGGGGDGGHLDRRMRGGVGGNGLWHPPPPQPLQQQQQQQQQQQQQQQQQQQQQQQQQQQQQQQQQQQQQQQQQQQPPLQQQQQPPRGVFPGLQHKATPYPDRHAHTLQPHPPRPHPHPQAASPAAAPPHLSPAPSDELPPAAAPASRGAAAAHPTAPIPIPTPTPTPTSAFPSAFSTAAAFSTTDAAGGAAAASPDANPAAVSAQWHRDEERRRRNLLLSARLQSGEVQGVTGGLAPPPVRDAEGEMALELAVPEAYGYAGGSTGGGAVTGGGGGRLKHASSLDDTGAATGYNTGSGSGGGSSRPSGAAGESGGRQSGGWAAALIHRMQRAASGVTAAADAPERTTTSEPYSPNATAAAAEAGAADAAATGAGGATAAAAVA…	1395	140.46 kDa	Nucleus.	no
Cre17.g723500	no	Cre17.g723500.t1.1		CrABCG24	CrABCG24		Full transporter	Chr17	3346462	3359038	ATGAGCTCGACAAAAGTGGAGCCACAGGCTGCCGATGCTCCGGGTCGCCTGGGCTCGGCGCACAAGCGCACTGCGGCCTCGCGTGCGGACCTGCAGCTGGCGTTGGACCAGGCCACGAATGGCGACGCGCGCAACACGCTGTTGTACCAGAAGATGGATGCGCGTATGAAGAGGGTGGGCCTGACCATGCCCGGCGTGGAAGTGCGGTGGCAGGACCTGCGAGTGGAAGTGGAGGCCAAGCCCTCCAAAGCGGACAAAGCCAAGGCCTCGCCGCTGTGTGGTGCGGGCGGCGCCAAGCCGCGCCGCGTCATCCTGGATGCCGGCAGCGGCGTGCTGCCGCCCGGCCGCATGTGCCTGCTGCTGGGGCCGCCCGGCGGCGGCCGCTCCACCCTGCTCAAG…	4704	MSSTKVEPQAADAPGRLGSAHKRTAASRADLQLALDQATNGDARNTLLYQKMDARMKRVGLTMPGVEVRWQDLRVEVEAKPSKADKAKASPLCGAGGAKPRRVILDAGSGVLPPGRMCLLLGPPGGGRSTLLKALCGQLIPPTAGPSLAGAASACLGGGEEGGVPVRSHGQLRQLGTVSYNGLPVHGGGRGAPAAFDVARVATYVSQIENHLPELTVAETLTFAAKCQGSGLAHRLSEVLHAREAAAGVKEQDPELTRLQQLFTGPQAAEATAQHVARMLGIDHVMDTVVGNEMIKGISGGQKRRVTFGEMIVGMANVLMLDEVSNGLDAAAVLGIVQGLRAAAEYNNVTIMATLLQPAPEVVACFHDVILLSQGVVAYHGPTDQFLPFLTSVGLAPAL…	1567	168.59 kDa	Cell membrane.	no
Cre17.g728400	no	Cre17.g728400.t2.1		CrABCG25	CrABCG25_1		Full transporter	Chr17	3905394	3922524	ATGGAGAACAGACCGCAAGCGAAATCGGGGGGTTTAGACCTGCTGGAAGAGCTCGCCGCCCGCTTCGGAAGGCTAGGGCTCACGCTGCCCGGTGTGGAGGTGCGCTGGCAGGACCTGGTGGTAGAAGTCCCCAGGGGGGCCGCGCCCAGCGCGGCGGCCGGCGTCGCGGCGGCAGCAGCACGCACCGTGCACCGCGGCGGCAGTAGCAGTGGCAGTGGCAGTAGCAGCCCCCGCACCAGCAGCGGCTGCGTCGTCTTGGATGCCGGCAGCGGCGTGTTGGCGCCGGGCAGCCTCACACTGCTGCTGGGGCCTCCCGGCGGCGGGCGCAGCACGCTCCTGAAGGCGCTGTCAGGCCGCCTCGACCCGGGCTGCTCCTCCCGCTGCTGTAACCGCGGGTGG…	6717	MENRPQAKSGGLDLLEELAARFGRLGLTLPGVEVRWQDLVVEVPRGAAPSAAAGVAAAAARTVHRGGSSSGSGSSSPRTSSGCVVLDAGSGVLAPGSLTLLLGPPGGGRSTLLKALSGRLDPGCSSRCCNRGWCGCGAGSSGGARVATGCVEYNGRTVVRGSSGGNEAGGSCGCGAGGGRGADSDHSRASGANPGEGNAAAAYAAAFGRDIRPPPPQQQQRAPSADTPSPQRKPQQQQQQQQQPRNSYIQEQANAQVHRAPSSSNINSEQRSQQQRARPYPRPLTRADACRLAAYVGQADAHLPELTAGETLAFAARCQTGPGLERIHRLHRWLLEQEEQERGRVPELELGQEQELEQQEQQRHDDAPPMGRAAAVVAVAGAALAGAASAQQDCVAEAA…	2238	227.06 kDa	Cell membrane. Chloroplast.	no
		Cre17.g728400.t1.1			CrABCG25_2		Full transporter		3905394	3922524	ATGGAGAACAGACCGCAAGCGAAATCGGGGGGTTTAGACCTGCTGGAAGAGCTCGCCGCCCGCTTCGGAAGGCTAGGGCTCACGCTGCCCGGTGTGGAGGTGCGCTGGCAGGACCTGGTGGTAGAAGTCCCCAGGGGGGCCGCGCCCAGCGCGGCGGCCGGCGTCGCGGCGGCAGCAGCACGCACCGTGCACCGCGGCGGCAGTAGCAGTGGCAGTGGCAGTAGCAGCCCCCGCACCAGCAGCGGCTGCGTCGTCTTGGATGCCGGCAGCGGCGTGTTGGCGCCGGGCAGCCTCACACTGCTGCTGGGGCCTCCCGGCGGCGGGCGCAGCACGCTCCTGAAGGCGCTGTCAGGCCGCCTCGACCCGGGCTGCTCCTCCCGCTGCTGTAACCGCGGGTGG…	6720	MENRPQAKSGGLDLLEELAARFGRLGLTLPGVEVRWQDLVVEVPRGAAPSAAAGVAAAAARTVHRGGSSSGSGSSSPRTSSGCVVLDAGSGVLAPGSLTLLLGPPGGGRSTLLKALSGRLDPGCSSRCCNRGWCGCGAGSSGGARVATGCVEYNGRTVVRGSSGGNEAGGSCGCGAGGGRGADSDHSRASGANPGEGNAAAAYAAAFGRDIRPPPPQQQQRAPSADTPSPQRKPQQQQQQQQQPRNSYIQEQANAQVHRAPSSSNINSEQRSQQQQRARPYPRPLTRADACRLAAYVGQADAHLPELTAGETLAFAARCQTGPGLERIHRLHRWLLEQEEQERGRVPELELGQEQELEQQEQQRHDDAPPMGRAAAVVAVAGAALAGAASAQQDCVAEA…	2239	227.18 kDa	Cell membrane. Chloroplast.	no
Cre17.g743547	yes	Cre17.g743547.t1.1		CrABCG26	CrABCG26		Half transporter	Chr17	6600763	6608673	ATGCTTGTGCTGCCGGGCGGCGGGCCTAGCCAGGTCGGCGCGCTCCTAACAAAGTGCAAGGGCGGAGCTGGAGGCACGGACGTGGAGGCGCCCAAACAACAAGTGCCACCGCCCAAGGAGCGGCAGGTCCTATTCAACATCTCCGGCGAAGTCACCCCTGGAGAGGTTCTGGCGCTGATGGGCCCCAGCGGCGGCGGCAAGACCAGTCTGCTGACTCTGCTGGGCGGGCGTTCTACGGCGCGCCTGGGCGGCACCATCGCCTTCAACGGCGCCAAGATGACCAAGGCCACCAAGCGCAAGATGGGCTACGTCAGCCAGGACGACCTGCTGTACGCGGAGCTGACTGTGTACGAGACGCTGTACTTCGCGGCGCTGCTGCGGCTGCCGCGCAGCTGGAGC…	2145	MLVLPGGGPSQVGALLTKCKGGAGGTDVEAPKQQVPPPKERQVLFNISGEVTPGEVLALMGPSGGGKTSLLTLLGGRSTARLGGTIAFNGAKMTKATKRKMGYVSQDDLLYAELTVYETLYFAALLRLPRSWSRADKLSRVEMVVEGLGLERCRDTIIGSHMMRGVSGGERKRVSIGHELLINPSILLLDEPTSGLDSTTALRLMHTLRTLASGGRTIVTSIHQPSSRLYRQMDKLMLLSEGRCMYYGDAQSVATWFKLLGQPCPFGTNIADHILDLANGDVLVGGGNSASVGSGLDVLGGLGLGADGAEGAATTARSVHQSLDAAFEQRKIGRGRGGVRASDLEAMAAAADAAERAAGGTPRKDGRYGGDGDSEDAGASSGDQALSATAVKVEVAAAG…	714	76.09 kDa	Cell membrane. Cytoplasm.	no	golg: 1
Cre03.g164150	yes	Cre03.g164150.t1.1	ABCI	CrABCI1	CrABCI1		-	Chr3	3036676	3039147	ATGCTTGCAGGGGGGTTAAGGGGGGCGCTGGGACTCAGCCGGGTGGCGTCGGGCGAGCGGCGAACAGCGGCGCCGCACACCCCACGTTGCCCCGCCGACAGCGCCCCTTCCACTAGCAGCTCCCACCTCGCACTGGACCCAGCGCCATATAGTTCATCCTGCCATCGCAGCCGCACTAGCTGCATCGCCAGCACCAGTAGCAGCAGCACCGGCACCACCAGCACCGGCAGTAACAACTCCGGCCGCGCCAGCAGTCCAGCCGGCGGCATCACAGTGCCCCCAGCCATCCTCACGAAGTCCGCCGTGCGCCGCACCTCCAGCCCGAACTCCGTCATCGTGCATAACCTGCGGCTAAAGCTGGGCTCACGAGACGTCAAGCGGCCCGTGCTCAACGGCGTG…	1002	MLAGGLRGALGLSRVASGERRTAAPHTPRCPADSAPSTSSSHLALDPAPYSSSCHRSRTSCIASTSSSSTGTTSTGSNNSGRASSPAGGITVPPAILTKSAVRRTSSPNSVIVHNLRLKLGSRDVKRPVLNGVDLQVRRGSLHMLLGPNGCGKSTLLKVLGGLLVPDSGLIDADQPSGFVFQNPDHQVVMPTVAADVAFGLGRYVLAEEEVTAAVRSSLRLVNMEDFMYRATHTLSGGQRQRVAIAGALAEDPKLLLLDELTTFLDREDQFGVLGAVKNITSERKDVTAIWVTHRFEELQFADAASYMENGRVVFTGTPDEAKAYMRKLGAPV	333	35.21 kDa	Chloroplast. Cytoplasm.	no
Cre06.g273750	yes	Cre06.g273750.t1.1		CrABCI2	CrABCI2		-	Chr6	3009058	3014285	ATGGCACCGATGGCAAGCCGAGTGCAGCCGGCGATGCCTAGCGCGCTGCTCCCACTGCACGCCAGAGCGACAACAACTTCAGTCGCTTGCCGGGCAGCCAGCATCGACAAACCTGTCGTTTACACTCCTCGAGATTCGTCGCAACAGTCCTCCAATGGGGCAGGAGAAGTGTCCATGTCCATATCATCCATGGACGAGGTTGGACCCTCTTATGAGGGAATCATTACAGACGCGCCTACACGACCAACGGGGCTTTATGTGCGGGTGCGCAACATGGTGAAGCACTTCAGCACCGCCAAAGGCCTGTTCAGGGCGGTGGACGGCGTGGACGTGGACATCGAGCCCAGCTCCATCGTGGCGCTGCTGGGGCCCAGCGGCAGCGGCAAGACCACATTGCTG…	1323	MAPMASRVQPAMPSALLPLHARATTTSVACRAASIDKPVVYTPRDSSQQSSNGAGEVSMSISSMDEVGPSYEGIITDAPTRPTGLYVRVRNMVKHFSTAKGLFRAVDGVDVDIEPSSIVALLGPSGSGKTTLLRLIAGLEQPTGGNIYFDDTDATNLSVQDRQIGFVFQSYALFNHKTVAENIKFGLEVRKLNIDHDKRVAELLALVQLTGLGDRYPRQLSGGQRQRVALARALASNPRLLLLDEPFGALDAVVRKQLRTGLREIVRSVGVTTIIVTHDQEEAFDLADKVVVFNRGLVEQQGSPTEIIKRPRTPFIMKFVGETNVVPATSLLAKRMRFNTSKTSVMFRPHDIKLFKTVPPESGEGALTTVGANVADKANLGWVVKYTLRFDDDVECELQ…	440	48.15 kDa	Cell membrane. Chloroplast.	no
Cre06.g310850	yes	Cre06.g310850.t1.2		CrABCI3	CrABCI3		-	Chr6	8873667	8876456	ATGTCAGTACCGCTGCTGGAGGTGCGCGGCCTTCGTCGCGACGTGGGCGAGCGCACCATCTTGCAGAACATCAGCTTCAGCCTGGACGAGGGCCAGGTGCTGTTCGTGCGCGGGCCCAGCGGTGTGGGCAAGTCGCTGCTGCTGCGTGCGCTGGCGTGCCTGGACCATGCGCAGGCCGGCACGCTCCTGCTGCACGGCAGCCCGCCCGCCGCCGTGGGCTACCCCGCCTGGCGCACCGCTGTGGCCTACGTGCCCCAGAGCCGCGCCACCAGCCTGCGCGGCACACCCGCGGAGTCCTACTTCGCAGCCCAGCGCTTCGCGGCGCAGCGGGGCCGGCCGCGCGGCGACCTGCCGGCCCTGGTGGCGGCACTGGGTCTGGAGCAGGGCGTGCTGCACCAG…	1023	MSVPLLEVRGLRRDVGERTILQNISFSLDEGQVLFVRGPSGVGKSLLLRALACLDHAQAGTLLLHGSPPAAVGYPAWRTAVAYVPQSRATSLRGTPAESYFAAQRFAAQRGRPRGDLPALVAALGLEQGVLHQQWGELSGGQAQRVALAISVALGPQVLLLDEPTSACDLEAALRVERVLVTCGAALVWASHDPAQAERVGGRLLELPLANITHLPPPQHPHPLQLQGGGVTGAAGSGPGAAAALGGGAAGAAAAGGSGGAHHQHQHPHPAPAGAAGPAQLLRGDVPFFPDEGEGEGESLSALLSPPFSPPPEPQQQSLQQSLQQSLRPPAVAAAARGVP	340	34.69 kDa	Chloroplast.	no	plas: 1.5	golg: 1
Cre07.g339700	yes	Cre07.g339700.t1.2		CrABCI4	CrABCI4		-	Chr7	3973398	3976615	ATGGCGCATCAGATTCTTCGCTCGTCGCGTATTGCGTCCAGCACCCGCGTGGCGCAGCGTAGCAGCCGAGTTCATGCTGTGTCAGTTCGCTGCGCGGCGGCTCCCGCCGACGTGATGCTCGAGGTCAAGGACCTCACTGCTTCCATCGCGGGCACCCACACCCCCATTCTGAAGGGCGTGAACCTCACCATCCGCAACGGCGAGGTTCATGCGATCATGGGAAAGAACGGTTCAGGCAAGAGCACGCTCAGCAAGGTGCTGGTGGGCCATCCGGACTACGAGGTGACGGGCGGCACGGCCGTTTTCAAGGGCAAGAACCTGTTTGAGATGGAGCCCGAGGAGCGCTCGCACGCGGGTCTGTTCCTCAGCTTCCAAACCCCGATCGAGGTGCCGGGCGTG…	855	MAHQILRSSRIASSTRVAQRSSRVHAVSVRCAAAPADVMLEVKDLTASIAGTHTPILKGVNLTIRNGEVHAIMGKNGSGKSTLSKVLVGHPDYEVTGGTAVFKGKNLFEMEPEERSHAGLFLSFQTPIEVPGVSNVDFLRMACNSRRKALGHPELDPLEFYAYIMPKLEMLNMDPTFLNRNVNEGFSGGEKKRNEILQLAVLEADMAILDEIDSGLDIDALRDVAKAVNQLRSDDTGVLMVTHYKRLLDYIKPDFVHIMQAGEIVKTGDMSLVDQLEAGGYATL	284	31.07 kDa	Chloroplast.	no
Cre13.g580300	yes	Cre13.g580300.t1.2		CrABCI5	CrABCI5		-	Chr13	2505919	2508667	ATGACCGTTGTAGCTGAAAATGCACCGTCAACGAGCGGGAACGAGGCCATAGTGCTCAACTCCACAACATTCGCGTACCCCGGCTGTGACCCCTTTATCAAGGGCTGCAACCTGAACATTCCTCGTGGTAGCCGCTGCTTGCTCATCGGCGCGAATGGCGCCGGAAAGACCACGCTACTGCAAATCGTCGCGGGCAAATACATGGTCGCTAAAGACTCCGTGCGGGTGCTCACTCGCTCGCCATTCCATGACCTTCAACTTACATGCACCGGTCAGCTGAGCTACCTGGGGACGTCGTGGCGCAAGGACGTGGCGTTTGCCGGCTATGGAGTGCCGCTGCAGGGCGACATCAGCGCGGGCAAGATGATCTTCGGCGTTGAGGGCGTGGAACCCGCCCGC…	933	MTVVAENAPSTSGNEAIVLNSTTFAYPGCDPFIKGCNLNIPRGSRCLLIGANGAGKTTLLQIVAGKYMVAKDSVRVLTRSPFHDLQLTCTGQLSYLGTSWRKDVAFAGYGVPLQGDISAGKMIFGVEGVEPARRSRLIEMLDIDLYQRITTMSDGQKRRVQICMGLLKPYDVLLLDEITVDLDVVGRLRLLDFFKQESDERGATILYATHIFDGLEGWISHIAYMEDGAMVKGGDIASVREVAELAAQASAAPGKAPRKLLHVVEDWLRSERDARHARAAAAGTTAADLETAVKPQRTPFMPSKHLAFFR	310	33.81 kDa	Cytoplasm.	no
Cre16.g658526	no	Cre16.g658526.t1.1		CrABCI6	CrABCI6		-	Chr16	2199253	2205228	ATGCAGTCTGGAATTTTAGGGAGCCTCTCGTCTCGGCCGCCATGCCTGGCTCCGCGTACAGCGAGGCCCGTGGTTGTGGCGCCGGTTTCAGCACCTGCTTCAGCGGCGGCTGCCCACAAATCCTCGCTACAGCAGCCGCGCGGAAGTGTGCGCGTGCAGTCGTCGATAGAATTCGTGGAGAGTATTAGCAAGGAGGAGGCCGCGAAGTTTGACCGCATTGCTGCTTCTCTCATCGCCAAGCTGGATAACGTCCAGGACTTTGACCAGGACGAGGCGGAGGAGGGCGAGGAGGACAGCGAGCTGGTGCCGTTCGGCGCCTCGGCCGCGCAGGTAGCCGCGCGGCAGGCGCGCCTGGCGCAGCTGCGCAGCAGCGGCGTCACCGGCAGCAGCGCCGCCGCC…	2097	MQSGILGSLSSRPPCLAPRTARPVVVAPVSAPASAAAAHKSSLQQPRGSVRVQSSIEFVESISKEEAAKFDRIAASLIAKLDNVQDFDQDEAEEGEEDSELVPFGASAAQVAARQARLAQLRSSGVTGSSAAAAGAGDGGLSLSDGPDGAYTPRNKRRRKIPDEALPKVAIVGRPNVGKSALFNRIAGASVAVVFDQPGVTRDRLYTRAFWGDKEFVMIDTGGLMSDATRLPPDVRQAAMRSISAEGLPEAIERQAAAGVAEADTVILLVDGQAGLQPGDEEILSWLRSNHPSKSLLLAVNKCENVAKADQMVAEFWSTGLEPHAVSAISGTGTGEMLDVLAKMLPPPTGAEQDDDPDRPLAVAIVGRPNVVASTSAPSSSPRVVAGSARPCHARTSQF…	698	74.00 kDa	Cell membrane. Chloroplast. Cytoplasm. Mitochondrion.	no
Cre16.g669525	yes	Cre16.g669525.t1.1		CrABCI7	CrABCI7		-	Chr16	4355649	4365496	ATGCAGCTCGCCGGGAGGCTCTCGCGCGTCTCGCCATGCGCTATCGGGAGAAAGAATGCATGTGTGCTACGCCCATCACTGCATCGACAGCACTTTGCGCGGTCTCGGGTTGTGCCCCCCGTCCCTGCTGCGGCCTATGACAGCAGGCGCGCATTTGACTCGCTCGATGAAATACAGAATCCTGTCGGGACGGACCCTCTCGTCAAGGACCTTGCGGACGCACTGCAGCTGACGCGGCGCCGTGCGCCCTTCGACAACGAGTACATCCTGGGCCTGGGTCTGAACCTGGTCCTGCCGCACGGGCGCACCACCGCCCTGGTGGGGCTGTCGGGAGCGGGCAAGTCCACAGTGGCCGGGCTGCTGTCGCGCTTCTACGAGCCACAGGAGGGCTCCATCCTG…	945	MQLAGRLSRVSPCAIGRKNACVLRPSLHRQHFARSRVVPPVPAAAYDSRRAFDSLDEIQNPVGTDPLVKDLADALQLTRRRAPFDNEYILGLGLNLVLPHGRTTALVGLSGAGKSTVAGLLSRFYEPQEGSILLDGRPISSFSRGEWAKAVSLVSQDPVLFSGTIADNIAYGDQEEITAAATAANAHDFIMKLPDGYRTVVGERGTLLSGGQRQRIALARAIIKDSPIILLDEATSALDVLSERLVQQAINRLVKGRTVLVIAHRLATVQAADQIVVMRNGQAVEMGTHDELIARPNSHYTELMSVQNLSMAST	314	33.91 kDa	Chloroplast. Cytoplasm.	no
Cre16.g687550	yes	Cre16.g687550.t1.1		CrABCI8	CrABCI8		-	Chr16	4638214	4641129	ATGCAGAAATCCAGCTTTAGGGCCCGGTCGGGCGCACCGGCGGCTTCCTGGGCCGGCGCTGGCCCCGGCCCCTCGTCAGTCCGCGCCTGGCCGCCGGTCGTGCGCAGCGGACGCCGTCAGGGCACAGCAGTGCCGTTACGGACACAATCTCCTGACTCCGCCAGCCACCTTGCGACCTCCAGCCCTGGCCGCCACGGCCATGGCGCCAGGCGGGCGCCGCTGTGCCGCTCCGGGGCAGGGGGGCCCGCTAGCGGCGCCGGAACGGCGTTTGGTGACCCCAACTCAGTGATGGGCATGCTCATGGCTTACGCGGTGCAGATGCAGCAGCAGCAGCAAGCGGCGGGCGCCGGCGGAGCGGCACCGGGCGCCGAGGTGCGCGTGGAGGGGCTCACATTTCAC…	1170	MQKSSFRARSGAPAASWAGAGPGPSSVRAWPPVVRSGRRQGTAVPLRTQSPDSASHLATSSPGRHGHGARRAPLCRSGAGGPASGAGTAFGDPNSVMGMLMAYAVQMQQQQQAAGAGGAAPGAEVRVEGLTFHPPGAEQPLLQDIRMTLPANSLGLVMGRSGSGKTTLLQVLAGLSEQTSGQVRVLRGGAAGGVALPPTNGYAGGNGNGSGAHAPAAAAAGGPGGLTMEERMQQVGLVFQFPERHFLGEDLLQELTFTWPRLPGYWGERNELSARMHIVLEAVGLQDIPMHVPPWALSGGQQRRLALAIQLVRQPALLLLDEPLAGLDWTSRQEVVTILRKLKEQCTLLVVSHDLAEIAPLVDVAWRMRIGGSCEPVSWPPTDLAVLEQ	389	40.61 kDa	Cell membrane. Chloroplast. Cytoplasm. Mitochondrion.	no
Cre17.g731050	yes	Cre17.g731050.t1.2		CrABCI9	CrABCI9		-	Chr17	4333984	4338635	ATGCCTGTTCCTGTTAGCGTAACTAACCCGAACGGGAAAGGCCTGGTCGCTGCGGCGCCATCGTCGCTCCCAACCGAGGGGCCCTTCGCTCGCCTGAAGGCCGCAGCCGCAGCAAACACTGCCAACGGCTCTGCGAATGGCGCAGCTAATGGTACAAGTCAAGCGGCGCCCATGGAGGTGGAGCGACCGGTGCAACAGGAAATCACGGAGCAGCCTGTGGCGAGCACCAGCGCTCCCGCCAGCATCGAAGTGCGTGGCCTCAACTTCGCCTACCCTGGCCTCGACGGCCGCCCTATTCCTGGTGTGCCGCCGCTGCTGCGTGACCTGACCTTCTCGTTGCCGCCTGGGTCCACGTGCCTGCTGCTGGGAGCCAACGGCGCCGGCAAGACGACGTTCATG…	1149	MPVPVSVTNPNGKGLVAAAPSSLPTEGPFARLKAAAAANTANGSANGAANGTSQAAPMEVERPVQQEITEQPVASTSAPASIEVRGLNFAYPGLDGRPIPGVPPLLRDLTFSLPPGSTCLLLGANGAGKTTFMKILGGKHMIPEEAVRILGRAPFHDTGLTTSGDLSYIGGNWQRDIAFAGTSIPLTGDFPAQRMIDSIAGVDPERKKRLIKVLDIDPSWRMHQVSDGQRRRVQICVGLLKPFKVLLLDEITVDLDVLGRADLMRFLQEECSSRGASIIYATHIFDGLEFWPSHVAYLAGGRLALFKEAKHLPELAEGRLLSMVYGLLNADREAQIKVRGPVSTEWDPSREGEVGNFSYAFNNGWVPGTMNTSLSTNAVMRN	382	40.93 kDa	Cytoplasm.	no
Cre10.g427050	yes	Cre10.g427050.t1.2		not ABC protein	-		-	Chr10	1276505	1279849	ATGGGGTGGCGGCAAGGGGCTGCGGAGTGGCTGCTCAGCAACGCTGCGAGCGGCTGGCGCGGCGCGGCGTCGGCAGCAGCACTGGCAGCAGGAGGCGCCAGCGGGACCGCCCGGGCGGGGGCCCCCGCCGGAGCATCTCGAGGCGCAGCCGCGTCTCGAGGGGCAGCGGCGGCAGGCCCACAGAAGAAGTTAGGGCTGAAGGATGTGCAGCACATAGTGGCCATTACGTCAGCCAAGGGCGGCGTGGGCAAGTCCACTACGGCGGTGAATGTGGCGGTGGCGATGGCCACGCGACTGGGGCTGCGGGTGGGGCTGTTGGACGCGGACGTTCACGGCCCCTCCATCCCCACCCTCATGAACCTGAGGGGCAAACCAGAGCTCGACAAGTCCGGCACGGGT…	1041	MGWRQGAAEWLLSNAASGWRGAASAAALAAGGASGTARAGAPAGASRGAAASRGAAAAGPQKKLGLKDVQHIVAITSAKGGVGKSTTAVNVAVAMATRLGLRVGLLDADVHGPSIPTLMNLRGKPELDKSGTGALMLPKENYRVKTMSFGFFLEGDEPVVWRGPMVNNAFDKMLFGTEWGLLDVLVVDMPPGTGDAQINLGQRIPLSGAALVSTPQDVALIDVRRGAQMFLKLRVPLLGLIENMAYHRCGKCGHVEHIFGTGGVERAAADYGMDVIGQVPLHVDIQTRSDAGTPVVAAEPGGALAGAYVGIAERLHAKLLALGGAGGAGAGGAGGAGGAGPTITME	346		Chloroplast.
