# Supplementary material for: Identification and Characterization of ATP-Binding Cassette Transporters in Chlamydomonas reinhardtii
Source: Mar Drugs. 2022 Sep 25;20(10):603. doi: 10.3390/md20100603 (PMC9605142; doi:10.3390/md20100603)
Supplement: Supplementary file 1 [file marinedrugs-20-00603-s001.zip › Table S2.xlsx]

## Sheet: Sheet1
Table S2. The 128 Arabidopsis ABCs used in this study 1
1: The information of Arabidopsis ABCs was retrieved from Verrier et al. (2008, https://doi.org/10.1016/j.tplants.2008.02.001.).
Gene loci	Subfamilys	Systematic name	Trancripts ID	Amino acids	Protein length	Transporter type
At2g41700	ABCA Subfamily	AtABCA1	At2g41700.1	MGSSKRQFKAMLRKNWLLKTRHPFVTSAEILLPTIVMLLLIAVRTRVDTTIHPAHSNIDKDTVVEVGKGNSPSFPEVLKLLLAEGDFLAFAPDTDETNNMIDILSLKFPELRLVTKIFKDDIELETYITSAHYGVCSEVRNCSNPKIKGAVVFHEQGPHLFDYSIRLNHTWAFAGFPNVKSIMDTNGPYINDLEMGINTIPTMQYSFSGFLTLQQVVDSFIIFASQQNNDLPLSHSNLSSALRFELPWTLFSPSVIRMVPFPTREYTDDEFQSIVKSVMGLLYLLGFLFPISRLISYSVFEKEQKIREGLYMMGLKDEIFHLSWFITYALQFALCSGIITACTMGSLFKYSDKTLVFTYFFLFGLSAIMLSFMISTFFTRAKTAVAVGTLTFLGAFFPY…	1882	(TMD-NBD)2
At3g47730		AtABCA2	At3g47730.1	MTLQRGLPLLLQQYTALFKKNLLLSWRSKRATFLQLFASFFFILLIFCIQAAMEKSFASSTALKTVTDPTALISPPIPPCEDKFFVNLPCYDFVWSGNRSSKVTQIVNAIMKNNPGRSIPIEKVRSFVDPEAVDTWLMANPLLVPGALHFIERNATVISYGIQTNSTPEMNRGRFEDPTFKFQIPLQIAAEREIARSLIGDPNFNWVVGFKEFPHPTIEAIVALDTIGPTFFLAVAMFGFVLQISSLITEKELKLRQAMTMMGVFDTAYWLSWLTWEGILTAISALLTVLFGMMFQFDFFLKNSFPVVFLLFMLFQFNLIGLAFMLSAFISKSTSATTVGFFVFLVGFVTQLATSSGFPYAKKYSRMIRALWSLFPPNTFSQGLKLLADATSTPQDPGI…	983	TMD-NBD
At3g47740		AtABCA3	At3g47740.1	MADSGPASFWTRANAILRKNLTYQKRNIWSNVRLIMIPFYLCIVLVFIQALFDSQVNNSLDNQCGCQCIDKLGDGKCQMTCGLEYSTRDQGFFCAIPKPQPWPPLILIPRPEYRALDANFTNDSCRRKNSCPVTILFTGNNHSLGAVLSRNLLRRPFAMNSSDLLFSLANNVLATTFKGSATNYLDAGIVSDGSIYNIQPRCPPNSNFSISIGQSPLNFTKDMRCVQGLNLWRNNSIEVNLELFEGYHKGNSDGMINEIVAAYDLFDTNMTNFNVNIWFNATYKDEARNQPYKVVRVPRLVNWVSNAYLQYLQGPRTKMLFEFVKEMPKPETKLRLDIASLIGPIFFTWVILLLLPVILNSLVYEKQQRLRIIMKMHGLGDGPYWIISYAYFLALSTFY…	932	TMD-NBD
At3g47750		AtABCA4	At3g47750.1	MANHVPASFLTRANALFRKNLTYQKRNIWSNVRLIVIPFYLCVLLVGIQVLFDTQVNNSADNRCGCRCIHKNGDGKCERKSCGLQYSSLTQASFCAFPNPPPLLPLLQIPRPETRLVDPARSSCRRTGSCPVTILVTGNNHTLGETLSRNLLSTSFAVNSSDHFLRNLAYNVLGTISEADYTNYLDPGIHSDLPIFQIRPYCTPTTNLSFSFRQPPITFHKEVRCVQGLNLWRNNSVEVNDEIFKGYRQGNHEEIINEVAAAYDLLDTDRNKFNVTIWYNSSYKGNFKVQDRRVKYVRVPRSVNMVSNAYLRFLRGPGTKMLFDFVKEMPKQESMLRVDIASVIGPIFLTWVIVLLFPVILNSLVYEKQQHLRIIMKMHGLGDGPYWMITYAYFLAIST…	947	TMD-NBD
At3g47760		AtABCA5	At3g47760.1	MGNHVPAGFFTQANSLFRKNLTYQKRNIWSNVRLIVIPFYLCVLLVGIQVLFDTQVNNSADNRCGCRCIDKNGDGKCGQKSCGLQYSSQNQAFFCAFPNPPPLLPLLHIPRPETRSSDRDRDSCRQTGSCPVTILLTGNNHSLGTNYTNYLDPGILSDLPIFNVQPRCTPDTTTFSFPFRQSPLEFHKEVRCVEGLNLWRNNSIEISNEIFKGYRQGNLEEIINEVAAAYDLMDTDINNFNVTIWYNSTYKGDLRDRRVKYVRVPRSVNLVSNAYLEFLQGSGTKMLFDFVKEMPKQETRLRLEMASLIGPIFFTWVILLLFPVMLTSLVYEKQQHLRIIMKMHGLGDEQVSELFLLVGLKFFRFNDYSIQFIFYFLCINLQISIAFLVSSAFSKIETA…	872	TMD-NBD
At3g47770		AtABCA6	At3g47770.1	MAKPVAASFLTQANALFKKNLTYQKRNIWSNVRLIVIPLYLCVVLVCIQAVFDSLVNNSVDNQCGCRCADDDKNGDGKCEIKSCGLQYSSQNQAVFCAFPNPPPLLPLLHIPPSVNRDSCQRTGSCPSTTSETDYTNYRDPGIYSDLPIFNIQPQCTPATILSLSFRQPPLEFHKETKFLELIDLMVNVSKPEVRCVQGLNLWRNNSLEVNDEIFKGFRKENHEEIINEVAAAYDLLNTDRNKFNVTIWYYTTYKGDLQDWRVKYVRVPRSVNMVSNAYLQFLRGPGTKILFDFVKEMPKQETRLRMDMASLIGPIFFTWVILLLFPVILTSLVYEKQQRLRIIMKMHGLGDAPYWMISYAYFLAISTLYIVCLMIFGSAIGLKFFRFNDYTIQFMFYF…	900	TMD-NBD
At3g47780		AtABCA7	At3g47780.1	MADPGPASFSTRANALLRKNLTYQKRNLWSNIRLIMIPFYLCILLVIIQILFDTQVNNSADNRCGCECIERNRAGKCQRELCGLEHSKPDQAFFCSIPRPPLWPPLLQIPRPESRDVRGLRDDSCRRTGSCPVTILFTGNNRSLGTTVSENLFTSSVSANASEILRTLANNVLGTTVEADFTNYLDPGIASNLSIYNIQPRCILNATFPFSFEQPPLKFEKELRCVQGSNLWTNTSKEVNDKIFKGYKKGNPEGKINEIAAAYDLLNTDRNNFNVHIWYNSTYKDDAGNRLIKLIRVPRSVNLVSNAYLQFLQGPGTRMLFEYVKEMPKPETSLRLDIASLIGPLFFTWVILLLFPVILSSLVYEKQQHLRIIMKMHGLGDGPYWMISYAYFLTISVLY…	935	TMD-NBD
At3g47790		AtABCA8	At3g47790.1	MADSSPASFLTQADALLRKNLVFQKRNIWSNIRLITIPFFLCLLLLVIQMLFDTQFNDVHGQCGCNEKTCGLRYSTSEQAAFCAIPNPPQWTPLLQIPAPEYRAAIPYPSHTSPATFLFTGNNQSLGNILMGNMYSNSSGFDGDLAYYVLGSSSFPAYTNHMDSAFISDLPIYNIQHECSPNSSFSILIHQSPLAFPKEVNCVQGLNLWRNSSSDVNNELFKGYRKGNPDKKINEFAGAFDFQNTNGNNLNVSVWYNSTYKNDTVVRPMALIRVPRLVNLASNAYLEFLKGSETKILFEYVKEMPKPETKLSLDIASLIGPLFFTWVILLLFPVILTTLVYEKQQRLRIMMKMHGLGDVPYWIVSYTYFLLISILYMLCFAIFGSLIGLNFFRLNDYSI…	901	TMD-NBD
At5g61730		AtABCA9	At5g61730.1	MTLREGLPLFHQQFTALFKKNLLLSWRNKRATCLHLFSSFFFILLIFSIEESSKASDLTSTRHKNVTDPKALVSLPILPCEDKFFVRLPCFDFVWSGNQSRRVTDIVSAIMANNPGRPIPTNKVQSFTKPEEVDAWFMSHPSQVTGALHFVEKNATVISYGIQTNSSSEKKRGRREDPTFKFLVPLQIAAEREIARSLIGDPKFSWDFGFKEFARPAIGGEVIISAFYLMGPVFFLAFSMFGFVLQLGSVVTEKELKLREAMTTMGVYESAYWLSWLIWEGILTFVSSLFLVLFGMMFQFEFFLKNSFVLVFLLFFLFQFNMIGLAFALSSIISKSSSATTVGFLVFLVGFITQIVTTAGFPYSSAYSIGSRVIWSLFPPNTFSAGLQLLLEATSSPGD…	940	TMD-NBD
At5g61740		AtABCA10	At5g61740.1	MADPSQASFWAQANALLRKNLTYQAADLTKCGSQDDFSIGDCPIPNPPLLPPLLQIPEPESRAVSGGFFSYNDLPDKSCRKTGTCPVTILLTGNNHSLGQALSGNMFGGSFAVNSSDLLSSLAYNVLGSTLALGTNNYADPGIESDFPIYSIQSQCSPNSTWPLSFGKIHTAVTCLQGLSLWRNNSVEVNDELFKGNWKGNPERMTNEIAAAYDLLNTDRNNFDVTIWYNSTNIDDPSRAPLVRVPRLLNLVSNAYLKFLKGPGTRILFEFVKEVPKHQTKFNLDIASMLGPLFFTWVVLLLFPVILTSLVYEKQERLRIIMKMHGLGIAIGLRYFRLNDYSVQFIFYFIFVNLQISFAFLASSIFSKVKTATVVAYTLVFASGLLGMFLFGELLESPT…	848	TMD-NBD
At5g61690		AtABCA11	At5g61690.1	MILQEGLPLLYQQFTALFGKNLLLSWRNKRATCLQIFSSFFFILLIFCIEEAMKASDASSSAYKNITDPTLLVSPPILPCEDKFFVKLPCYDFVWSGNNSRRVTDIVSAIMANNPGRPIPTNKVQSFKEPDEVDTWLLSHPLQVPGALHFVERNASVISYGVQTNSSSESKRGQTEDPTFKFLVPLQVAAEREIARSLLGDPNFGWGLGFKEFARPAIITETTSALSVMGPVFFLAFSMFGFVLQLGALVTEKELKLRQAMTMMGVYDSAYWLSWLTWEGILTLVSSLFLVLFGMIFRFDFFLKNSFVLVFLLFLLFQFNMIGLAFALSSIISKSSSATTVGFLVFLIGFITQFVSATGFPYSSSYAVSRRVMWSLFPPNTFSAGLKLLLDATSTPKSS…	919	TMD-NBD
At5g61700		AtABCA12	At5g61700.1	MVNPSPASFWTQANALLRKNLTYQRKHIWTNVRLILVPLFLCLILLAIQQVLDALMKGVSDMSNCGGNVTLPGGICPIPNPPSLPPMLQIPQHELRSVKTDFFSYKDLPDKLCRETGSCPVTILFTGDKLPLGKALSANIFSTSFVVNSSDLLPTLANNVLGSTEAAGEDNYEDPGIASDLPIYSIQPSCSANSTWPLSLGQIQTAVKCVQGLCLWRNNSVEVNDELFKGSWRGNPAGMPNEIVAAYDLMSTDRKNFNVTIWYNSTYNDEFATGQALKLVRVPRSINLISNAYLKFLKGPGTRILFEFLKEVPKEETKMNQDIASLLGPLFFTWVVLLLFPVILTSLVYEKQERLRIIMKMHGLGDGLKYFRRNDYSIQFVFYFIYSNLQISLAFLVSS…	888	TMD-NBD
At2g36910	ABCB Subfamily	AtABCB1	At2g36910.1	MDNDGGAPPPPPTLVVEEPKKAEIRGVAFKELFRFADGLDYVLMGIGSVGAFVHGCSLPLFLRFFADLVNSFGSNSNNVEKMMEEVLKYALYFLVVGAAIWASSWAEISCWMWSGERQTTKMRIKYLEAALNQDIQFFDTEVRTSDVVFAINTDAVMVQDAISEKLGNFIHYMATFVSGFIVGFTAVWQLALVTLAVVPLIAVIGGIHTTTLSKLSNKSQESLSQAGNIVEQTVVQIRVVMAFVGESRASQAYSSALKIAQKLGYKTGLAKGMGLGATYFVVFCCYALLLWYGGYLVRHHLTNGGLAIATMFAVMIGGLALGQSAPSMAAFAKAKVAAAKIFRIIDHKPTIERNSESGVELDSVTGLVELKNVDFSYPSRPDVKILNNFCLSVPAGKTI…	1286	(TMD-NBD)2
At4g25960		AtABCB2	At4g25960.1	MYISLIFFLSNHFPPLISIPIFIFLSFSSPTNYTHLKLKKMQPSGDPAPEKEKEMTQPKVSLLKLFSFADFYDCVLMTLGSVGACIHGASVPIFFIFFGKLINIIGLAYLFPKQASHRVAKYSLDFVYLSVAILFSSWLEVACWMHTGERQAAKMRRAYLRSMLSQDISLFDTEASTGEVISAITSDILVVQDALSEKVGNFLHYISRFIAGFAIGFTSVWQISLVTLSIVPLIALAGGIYAFVAIGLIARVRKSYIKAGEIAEEVIGNVRTVQAFTGEERAVRLYREALENTYKYGRKAGLTKGLGLGSMHCVLFLSWALLVWFTSVVVHKDIADGGKSFTTMLNVVIAGLSLGQAAPDISAFVRAKAAAYPIFKMIERNTVTKTSAKSGRKLGKVDG…	1273	(TMD-NBD)2
At4g01820		AtABCB3	At4g01820.1	MEEKTKTVPFYKLFSFSDSTDVLLMIVGSIGAIGNGVGFPLMTLLFGDLIDSIGQNQSNKDIVEIVSKVCLKFVYLGLGTLGAAFLQVACWMITGERQAARIRSLYLKTILRQDIGFFDVETSTGEVVGRMSGDTVLILEAMGEKVGKFIQLIATFVGGFVLAFVKGWLLTLVMLVSIPLLAIAGAAMPIIVTRASSREQAAYAKASTVVEQTLGSIRTVASFTGEKQAMKSYREFINLAYRASVKQGFSMGLGLGVVFFVFFCSYALAIWFGGEMILKKGYTGGEVVNVMVTVVASSMSLGQTTPCLTAFAAGKAAAYKMFETIERKPSIDAFDLNGKVLEDIRGEIELRDVCFSYPARPMEEVFGGFSLLIPSGATAALVGESGSGKSSVISLIERF…	1229	(TMD-NBD)2
At2g47000		AtABCB4	At2g47000.1	MASESGLNGDPNILEEVSETKRDKEEEEEVKKTEKKDEEHEKTKTVPFYKLFAFADSFDFLLMILGTLGSIGNGLGFPLMTLLFGDLIDAFGENQTNTTDKVSKVALKFVWLGIGTFAAAFLQLSGWMISGERQAARIRSLYLKTILRQDIAFFDIDTNTGEVVGRMSGDTVLIQDAMGEKVGKAIQLLATFVGGFVIAFVRGWLLTLVMLSSIPLLVMAGALLAIVIAKTASRGQTAYAKAATVVEQTIGSIRTVASFTGEKQAISNYNKHLVTAYKAGVIEGGSTGLGLGTLFLVVFCSYALAVWYGGKLILDKGYTGGQVLNIIIAVLTGSMSLGQTSPCLSAFAAGQAAAYKMFETIERRPNIDSYSTNGKVLDDIKGDIELKDVYFTYPARPDE…	1286	(TMD-NBD)2
At4g01830		AtABCB5	At4g01830.1	MKKGNLEANTKTVPFYKLFFFSDSTDVLLMIVGSIGAIANGVCSPLMTLLFGELIDAMGPNQNNEEIVERVSKVCLSLVYLGLGALGAAFLQVACWMITGERQAARIRSLYLKTILRQDIGFFDVEMTTGEVVGRMSGDTVLILDAMGEKVGKFIQLISTFVGGFVIAFLRGWLLTLVMLTSIPLLAMSGAAIAIIVTRASSQEQAAYAKASNVVEQTLGSIRTVASFTGEKQAMSSYKELINLAYKSNVKQGFVTGLGLGVMFLVFFSTYALGTWFGGEMILRKGYTGGAVINVMVTVVSSSIALGQASPCLTAFTAGKAAAYKMFETIEREPLIDTFDLNGKVLEDIRGEIELRDVCFSYPARPKEEVFGGFSLLIPSGTTTALVGESGSGKSTVIS…	1230	(TMD-NBD)2
At2g39480		AtABCB6	At2g39480.1	MMISRGLFGWSPPHIQPLTPVSEVSEPPESPSPYLDPGAEHGGTGTAAQADDEEEMEEPEEMEPPPAAVPFSQLFACADRFDWVLMVFGSVAAAAHGTALIVYLHYFAKIVQVLAFPTDSDHLISDDQFNRLLELSLTIVYIAGGVFISGWIEVSCWILTGERQTAVIRSKYVQVLLNQDMSFFDTYGNNGDIVSQVLSDVLLIQSALSEKVGNYIHNMATFISGLIIGFVNCWEIALITLATGPFIVAAGGISNIFLHRLAENIQDAYAEAASIAEQAVSYVRTLYAFTNETLAKYSYATSLQATLRYGILISLVQGLGLGFTYGLAICSCAMQLWIGRFFVIHHRANGGEIITALFAVILSGLGLNQAATNFYSFDQGRIAAYRLFEMISRSSSGTN…	1407	(TMD-NBD)2
At5g46540		AtABCB7	At5g46540.1	MAEKAKKKKNGGGGNQRIAFYKLFTFADRYDIVLMVIGTLSAMANGLTQPFMSILMGQLINVFGFSDHDHVFKEVSKVAVKFLYLAAYAGVVSFLQVSCWMVTGERQSTRIRRLYLKTILRQDIGFFDTETNTGEVIGRMSGDTILIQDSMGEKVGKFTQLVSSFVGGFTVAFIVGMKLTLALLPCVPLIVGTGGAMTYIMSKKAQRVQLAYTEAGNVVQQAVGSIRTVVAFTGEKQSMGKYEKKLEIAYKSMVKQGLYSGLGIGIMMVVVYCTYGFAIWYGARQIIEKGYTGGQVMNVITSILTGGMALGQTLPSLNSFAAGTAAAYKMFETIKRKPKIDAYDMSGEVLEEIKGDIELRDVYFRYPARPDVQIFVGFSLTVPNGMTVALVGQSGSGKS…	1248	(TMD-NBD)2
At4g18050		AtABCB9	At4g18050.1	MKKEEERKERMEEKSSKKNDGGNQKVSFFKLFSFADKTDVVLMTVGTIAAAGNGLTQPFMTLIFGQLINAFGTTDPDHMVREVWKVAVKFIYLAVYSCVVAFLQVSCWMVTGERQSATIRGLYLKTILRQDIGYFDTETNTGEVIGRMSGDTILIQDAMGEKVGKFTQLLCTFLGGFAIAFYKGPLLAGVLCSCIPLIVIAGAAMSLIMSKMAGRGQVAYAEAGNVVEQTVGAIRTVVAFTGEKQATEKYESKLEIAYKTVVQQGLISGFGLGTMLAVIFCSYGLAVWYGAKLIMEKGYNGGQVINVIFAVLTGGMSLGQTSPSLNAFAAGRAAAFKMFETIKRSPKIDAYDMSGSVLEDIRGDIELKDVYFRYPARPDVQIFAGFSLFVPNGKTVALV…	1246	(TMD-NBD)2
At1g10680		AtABCB10	At1g10680.1	MQPSNDPAIVDMAAAEKEKKRPSVSFLKLFSFADFYDCVLMALGSIGACIHGASVPVFFIFFGKLINIIGLAYLFPQEASHKVAKYSLDFVYLSVVILFSSWLEVACWMHTGERQAAKIRKAYLRSMLSQDISLFDTEISTGEVISAITSEILVVQDAISEKVGNFMHFISRFIAGFAIGFASVWQISLVTLSIVPFIALAGGIYAFVSSGLIVRVRKSYVKANEIAEEVIGNVRTVQAFTGEEKAVSSYQGALRNTYNYGRKAGLAKGLGLGSLHFVLFLSWALLIWFTSIVVHKGIANGGESFTTMLNVVIAGLSLGQAAPDISTFMRASAAAYPIFQMIERNTEDKTGRKLGNVNGDILFKDVTFTYPSRPDVVIFDKLNFVIPAGKVVALVGGSG…	1227	(TMD-NBD)2
At1g02520		AtABCB11	At1g02520.1	MNGDGAREGDSVSHEPSTSKSPKEGEETKKEEKSEEKANTVPFYKLFAFADSSDVLLMICGSIGAIGNGMSLPFMTLLFGDLIDSFGKNQNNKDIVDVVSKVCLKFVYLGLGTLGAAFLQVACWMITGERQAARIRSTYLKTILRQDIGFFDVETNTGEVVGRMSGDTVLIQDAMGEKVGKFIQLVSTFVGGFVLAFIKGWLLTLVMLTSIPLLAMAGAAMALIVTRASSRGQAAYAKAATVVEQTIGSIRTVASFTGEKQAINSYKKFITSAYKSSIQQGFSTGLGLGVMFFVFFSSYALAIWFGGKMILEKGYTGGAVINVIIIVVAGSMSLGQTSPCVTAFAAGQAAAYKMFETIKRKPLIDAYDVNGKVLEDIRGDIELKDVHFSYPARPDEEIF…	1278	(TMD-NBD)2
At1g02530		AtABCB12	At1g02530.1	MNRDGAGEGDSVSHEHSTSKTDEKAKTVPLYKLFAFADSFDVFLMICGSLGAIGNGVCLPLMTLLFGDLIDSFGKNQNNKDIVDVVSKVCLKFVYLGLGRLGAAFLQVACWMITGERQAAKIRSNYLKTILRQDIGFFDVETNTGEVVGRMSGDTVHIQDAMGEKVGKFIQLVSTFVGGFALAFAKGWLLTLVMLTSIPFLAMAGAAMALLVTRASSRGQAAYAKAATVVEQTIGSIRTVASFTGEKQAINSYKKYITSAYKSSIQQGFSTGLGLGVMIYVFFSSYALAIWFGGKMILEKGYTGGSVINVIIIVVAGSMSLGQTSPCVTAFAAGQAAAYKMFETIKRKPLIDAYDVNGKVLGDIRGDIELKDVHFSYPARPDEEIFDGFSLFIPSGATA…	1273	(TMD-NBD)2
At1g27940		AtABCB13	At1g27940.1	MDNTERSSNGNIQAETEAKEEKKNIKKESVSLMGLFSAADKLDYFLMLLGGLGACIHGATLPLFFVFFGKMLDSLGNLSTDPKAISSRVSQNALYLVYLGLVNFVSAWIGVSCWMQTGERQTARLRINYLKSILAKDITFFDTEARDSNLIFHISSDAILVQDAIGDKTDHVLRYLSQFIAGFVIGFLSVWQLTLLTLGVVPLIAIAGGGYAIVMSTISEKSETAYADAGKVAEEVMSQVRTVYAFVGEEKAVKSYSNSLKKALKLGKRSGLAKGLGVGLTYSLLFCAWALLLWYASLLVRHGKTNGAKAFTTILNVIFSGFALGQAAPSLSAIAKGRVAAANIFRMIGNNNSESSQRLDEGTTLQNVAGRIEFQKVSFAYPSRPNMVFENLSFTIRSG…	1245	(TMD-NBD)2
At1g28010		AtABCB14	At1g28010.1	MDNIEPPFSGNIHAETEVKKEEKKKMKKESVSLMGLFSAADNVDYFLMFLGGLGTCIHGGTLPLFFVFFGGMLDSLGKLSTDPNAISSRVSQNALYLVYLGLVNLVSAWIGVACWMQTGERQTARLRINYLKSILAKDITFFDTEARDSNFIFHISSDAILVQDAIGDKTGHVLRYLCQFIAGFVIGFLSVWQLTLLTLGVVPLIAIAGGGYAIVMSTISEKSEAAYADAGKVAEEVMSQVRTVYAFVGEEKAVKSYSNSLKKALKLSKRSGLAKGLGVGLTYSLLFCAWALLFWYASLLVRHGKTNGAKAFTTILNVIYSGFALGQAVPSLSAISKGRVAAANIFKMIGNNNLESSERLENGTTLQNVVGKIEFCGVSFAYPSRPNMVFENLSFTIHS…	1247	(TMD-NBD)2
At3g28345		AtABCB15	At3g28345.1	MGKEEEKESGRNKMNCFGSVRSIFMHADGVDWLLMGLGLIGAVGDGFTTPLVLLITSKLMNNIGGSSFNTDTFMQSISKNSVALLYVACGSWVVCFLEGYCWTRTGERQTARMREKYLRAVLRQDVGYFDLHVTSTSDVITSVSSDSFVIQDVLSEKLPNFLMSASTFVGSYIVGFILLWRLAIVGLPFIVLLVIPGLMYGRALISISRKIREEYNEAGFVAEQAISSVRTVYAFSGERKTISKFSTALQGSVKLGIKQGLAKGITIGSNGITFAMWGFMSWYGSRMVMYHGAQGGTVFAVAAAIAIGGVSLGGGLSNLKYFFEAASVGERIMEVINRVPKIDSDNPDGHKLEKIRGEVEFKNVKFVYPSRLETSIFDDFCLRVPSGKTVALVGGSGSG…	1240	(TMD-NBD)2
At3g28360		AtABCB16	At3g28360.1	MKTWGSMRSIFMHADGVDWMLMGLGLIGAVGDGFITPILFFITAMLLNDFGSFSFNDETFMQPISKNALAMLYVACASWVICFLEGYCWTRTGERQAAKMRERYLRAVLRQDVGYFDLHVTSTSDIITSVSSDSLVIQDFLSEKLPNILMNASAFVGSYIVGFMLLWRLTIVGFPFIILLLIPGLMYGRALIGISRKIREEYNEAGSIAEQAISSVRTVYAFVSEKKMIEKFSDALQGSVKLGLRQGLAKGIAIGSNGIVYAIWGFLTWYGSRMVMNYGYKGGTVSTVTVCVTFGGTALGQALSNLKYFSEAFVAGERIQKMIKRVPDIDSDNLNGHILETIRGEVEFNNVKCKYPSRPETLIFDDLCLKIPSGKTVALVGGSGSGKSTVISLLQRFYD…	1228	(TMD-NBD)2
At3g28380		AtABCB17	At3g28380.1	MGKEDEKESGRDKMKSFGSIRSIFMHADGVDWILMALGLIGAVGDGFITPVVVFIFNTLLNNLGTSSSNNKTFMQTISKNVVALLYVACGSWVICFLEGYCWTRTGERQAARMREKYLRAVLRQDVGYFDLHVTSTSDVITSISSDSLVIQDFLSEKLPNFLMNASAFVASYIVSFILMWRLTIVGFPFIILLLVPGLMYGRALVSISRKIHEQYNEAGSIAEQAISSVRTVYAFGSENKMIGKFSTALRGSVKLGLRQGLAKGITIGSNGVTHAIWAFLTWYGSRLVMNHGSKGGTVFVVISCITYGGVSLGQSLSNLKYFSEAFVAWERILEVIKRVPDIDSNKKEGQILERMKGEVEFNHVKFTYLSRPETTIFDDLCLKIPAGKTVALVGGSGSG…	1240	(TMD-NBD)2
At3g28390		AtABCB18	At3g28390.1	MMKSFGSIRSIFMHADGVDWMLMALGLIGAVGDGFITPIIFFICSKLLNNVGGSSFDDETFMQTVAKNAVALVYVACASWVICFIEGYCWTRTGERQAAKMREKYLKAVLRQDVGYFDLHVTSTSDVITSVSSDSLVIQDFLSEKLPNFLMNTSAFVASYIVGFLLLWRLTIVGFPFIILLLIPGLMYGRALIRISMKIREEYNEAGSIAEQVISSVRTVYAFGSEKKMIEKFSTALQGSVKLGLRQGLAKGIAIGSNGITYAIWGFLTWYGSRMVMNHGSKGGTVSSVIVCVTFGGTSLGQSLSNLKYFSEAFVVGERIMKVINRVPGIDSDNLEGQILEKTRGEVEFNHVKFTYPSRPETPIFDDLCLRVPSGKTVALVGGSGSGKSTVISLLQRFY…	1225	(TMD-NBD)2
At3g28860		AtABCB19	At3g28860.1	MSETNTTDAKTVPAEAEKKKEQSLPFFKLFSFADKFDYLLMFVGSLGAIVHGSSMPVFFLLFGQMVNGFGKNQMDLHQMVHEVSRYSLYFVYLGLVVCFSSYAEIACWMYSGERQVAALRKKYLEAVLKQDVGFFDTDARTGDIVFSVSTDTLLVQDAISEKVGNFIHYLSTFLAGLVVGFVSAWKLALLSVAVIPGIAFAGGLYAYTLTGITSKSRESYANAGVIAEQAIAQVRTVYSYVGESKALNAYSDAIQYTLKLGYKAGMAKGLGLGCTYGIACMSWALVFWYAGVFIRNGQTDGGKAFTAIFSAIVGGMSLGQSFSNLGAFSKGKAAGYKLMEIINQRPTIIQDPLDGKCLDQVHGNIEFKDVTFSYPSRPDVMIFRNFNIFFPSGKTVAVV…	1252	(TMD-NBD)2
At3g55320		AtABCB20	At3g55320.1	MMISRGLFGWSPPHMQPLTPVSEVSEPPESPSPYLDPGAESGGGTGTAAALAEADEEMDDQDELEPPPAAVPFSQLFACADRFDWVLMIVGSVAAAAHGTALIVYLHYFAKIVDVLAFSNDSSQQRSEHQFDRLVQLSLTIVYIAGGVFISGWIEVSCWILTGERQTAVIRSKYVQVLLNQDMSFFDTYGNNGDIVSQVLSDVLLIQSALSEKVGNYIHNMATFISGLVIGFVNCWEIALITLATGPFIVAAGGISNIFLHRLAENIQDAYAEAAGIAEQAISYIRTLYAFTNETLAKYSYATSLQATLRYGILISLVQGLGLGFTYGLAICSCALQLWIGRFFVHNGRANGGEIIAALFAVILSGLGLNQAATNFYSFDQGRIAAYRLFEMITRSSSV…	1408	(TMD-NBD)2
At3g62150		AtABCB21	At3g62150.1	MDSVIESEEGLKVDSPNRADAETSNSKIHEEDEKELKTESDLKEEKKKTEKNKQEEDEKTKTVPFHKLFAFADSFDIILMILGTIGAVGNGLGFPIMTILFGDVIDVFGQNQNSSDVSDKIAKVALKFVYLGLGTLVAALLQVSGWMISGERQAGRIRSLYLQTILRQDIAFFDVETNTGEVVGRMSGDTVLIQDAMGEKVGKAIQLVSTFIGGFVIAFTEGWLLTLVMVSSIPLLVMSGAALAIVISKMASRGQTSYAKAAVVVEQTVGSIRTVASFTGEKQAISNYNKHLVSAYRAGVFEGASTGLGLGTLNIVIFCTYALAVWYGGKMILEKGYTGGQVLIIIFAVLTGSMSLGQASPCLSAFAAGQAAAYKMFEAIKRKPEIDASDTTGKVLDDI…	1296	(TMD-NBD)2
At3g28415		AtABCB22	At3g28415.1	MKSFGSVRSIFMHANSVDLVLMGLGLIGAVGDGFITPIIFFITGLLLNDIGDSSFGDKTFMHAIMKNAVALLYVAGASLVICFVGERQASRMREKYLRAVLRQDVGYFDLHVTSTSDVITSVSSDTLVIQDVLSEKLPNFLMSASAFVASYIVGFIMLWRLTIVGFPFFILLLIPGLMCGRALINISRKIREEYNEAGSIAEQAISLVRTVYAFGSERKMISKFSAALEGSVKLGLRQGIAKGIAIGSNGVTYAIWGFMTWYGSRMVMYHGAKGGTIFAVIICITYGGTSLGRGLSNLKYFSEAVVAGERIIEVIKRVPDIDSDNPRGQVLENIKGEVQFKHVKFMYSSRPETPIFDDLCLRIPSGKSVALVGGSGSGKSTVISLLQRFYDPIVGEILI…	1221	(TMD-NBD)2
At4g28630		AtABCB23	At4g28630.1	MMRGSRFLLSRASLYHRLRSDHHHHSFSSFIKRSSIQRSPAINAFFTDPSPSPSPVNARVFFFSTSTSTPNQDQTKTASSKKILRTISSYLWMKDNPELRFRVIAALACLIGAKFLNVQVPFLFKLSIDLLSSYSSSTITDSNPYLLAAFATPSSVLIGYGIARSGSSAFNELRTAVFSKVSLRTIRSVSRKVLSHLHDLDLRYHLNRETGALNRIIDRGSRAINTILSAMVFNVVPTILEISMVTGILAYNFGPVFALITSLSVGSYIAFTLVVTQYRTKFRKAMNQADNDASTRAIDSLVNYETVKYFNNEDYEARKYDDLLGRYEDAALQTQKSLAFLDFGQSFIFSTALSTSMVLCSQGIMNGEMTVGDLVMVNGLLFQLSLPLYFLGGVYRETV…	678	TMD-NBD
At4g28620		AtABCB24	At4g28620.1	MMRVSQLQLCRTSLSYRLRSGYHHHHHLHHSFFKLIKRNSILESPPTNASHQSPSPITPMVNARVMFFSTSTSAPHPEKINRTSSENILRMISSYLWMKDNPKLCFRVISAFACLVGAKFLNVQVPFLFKVAIDWLSSSSFVDSNPYLVAAFATPSSVLIGYGIARSGSSAFNELRTSVFSKVALRTIRTISRKVLSRLHDLDLRYHLNRDTGALNRIIDRGSRAINTILSAMVFNIMPTILEISMVSCILAYKFGAVYALITCLSVGSYIAFTLAMTQWRIKIRKAMNEAENDASTRAIDSLINYETVKYFNNEDYEARKYDQLHENYEDAALQSRKSFALLNFGQSFIFSTALSTAMVLCSQGIMNGQMTVGDLVMVNGLLFQLSLPLYFLGVVYSD…	680	TMD-NBD
At5g58270		AtABCB25	At5g58270.1	MSRGSRFVRAPGLLLCRVNLQPQPKIPSFSYSLRSDYRLHNGFSNYIRRNSIRTSPVINAFLSDNSPSPSPSPSPIRFVQRSSMLNGRLFSTSTPNPDQTTTKTKEIKTTSSDSDSAMADMKILRTLAGYLWMRDNPEFRFRVIAALGFLVGAKVLNVQVPFLFKLAVDWLASATGTGASLTTFAATNPTLLTVFATPAAVLIGYGIARTGSSAFNELRTAVFSKVALRTIRSVSRKVFSHLHDLDLRYHLSRETGGLNRIIDRGSRAINFILSAMVFNVVPTILEISMVSGILAYKFGAAFAWITSLSVGSYIVFTLAVTQWRTKFRKAMNKADNDASTRAIDSLINYETVKYFNNEGYEAEKYDQFLKKYEDAALQTQRSLAFLNFGQSIIFSTALS…	728	TMD-NBD
At1g70610		AtABCB26	At1g70610.1	MAQQVLGCTSRPIRVSLHRCSVITTSDTIRRKNLRFVRNPRLSFSLQSSTRNYRLPSINCSTVNGAVAETAEYYEGEGDNVSLAEKIRQCIDFLRTILPGGSWWSFSDEVDGRFIAKPVTVWRALSRMWELVAEDRWVIFAAFSTLIVAALSEITIPHFLTASIFSAQSGDIAVFHRNVKLLVTLCVTSGICSGIRGCFFGIANMILVKRMRETLYSTLLFQDISFFDSQTVGDLTSRLGSDCQQVSRVIGNDLNMIFRNVLQGTGALIYLLILSWPLGLCTLVICCILAAVMFVYGMYQKKTAKLIQEITASANEVAQETYSLMRTVRVYGTEKQEFKRYNHWLQRLADISLRQSAAYGIWNWSFNTLYHATQIIAVLVGGLSILAGQITAEQLTKFL…	700	TMD-NBD
At5g39040		AtABCB27	At5g39040.1	MGNKKLLTGGSSKTHGSGSSYRDPLLQNQEDKPKANGSENGLNDLEHGVVEAANVGFGRVFALAKPDAGKLVIGTIALLIGSTTNLLVPKFGGMIIDIVSRDVKTPEQQTESLIAVRNAVVIILLIVVIGSICTALRAWLFNSASERVVARLRKDLFRHLMHQEIAFYDVTKTGELLSRLSEDTQIIKNAATTNLSEALRNVTTALIGVGFMFTSSWKLTLLALVVVPVISVAVKQFGRYLRELSHTTQAAAAVAASIAEESFGAVRTVRSFAKESYMVSQYSKKVDETLKLGLKQAVLVGLFFGGLNAAFTLSVITVVSYGAYLTIYGSMTVGALTSFILYSLTVGSSVSSLSSLYTTAMKAAGASRRVFQILDRVSSMSSSGDKCPVGNPDGDVELN…	644	TMD-NBD
At4g25450		AtABCB28	At4g25450.1	MASATTLLFHHGSTRVLVARRRCQASVLRPYGGLKPFLSFCSLPNSTAPFRDSLRAKSDGLARAYVTGAPPIVEEPDPKIEESKSEAESKDLISWGLLWSLMSKHKLRLSVCLLTLLGCSTCTLSMPVFSGRFFEVLIGVRPEPLWRLLSKIAVLYSLEPIFTIAFVTNMTAIWENVMAILRAQIFRRVLIQKAEFFDKYKVGELTGLLTSDLGALNSIVNDNISRDRGFRAFTEVFGTICILFTLSPQLAPVLGLLMLAVSVLVAVYKRSTVPVYKSHGLAQATMSDCVSETFSAIRTVRSFSGEKRQMSIFGSQILAYKLSGLKLGTFKSINESITRVAVYISLLALYCLGGSKVKTGELAVGTVVSFIGYTFTLTFAVQGLVNTFGDLRGTFAAID…	714	TMD-NBD
At5g03910		AtABCB29	At5g03910.1	MSFLLLTPPPCLLIPPPPLSHRRSSSLFLKHPFQPSPRPLSFCKPSALRLRANTTVNSLKALETIKPYLQSESKTVLLGWLCSCVSVVSLSQIVPRLGSFTSNLNANAASLTKLKGECLVLAGLVLAKVVAYYLQQAFLWEAALNTVYKIRVFAYRRVLERELEFFEGGNGISSGDIAYRITAEASEVADTIYALLNTVVPSAIQISVMTAHMIVASPALTLVSAMVIPSVALLIAYLGDRLRKISRKAQIASAQLSTYLNEVLPAILFVKANNAEISESVRFQRFARADLDERFKKKKMKSLIPQIVQVMYLGSLSIFCVGAVILAGSSLSSSAIVSFVASLAFLIDPVQDLGKAYNELKQGEPAIERLFDLTSLESKVIERPEAIQLEKVAGEVELC…	634	TMD-NBD
At2g34660	ABCC Subfamily	AtABCC2	At2g34660.1	MGFEFIEWYCKPVPNGVWTKQVANAFGAYTPCATDSFVLGISQLVLLVLCLYRIWLALKDHKVERFCLRSRLYNYFLALLAAYATAEPLFRLIMGISVLDFDGPGLPPFEAFGLGVKAFAWGAVMVMILMETKIYIRELRWYVRFAVIYALVGDMVLLNLVLSVKEYYSSYVLYLYTSEVGAQVLFGILLFMHLPNLDTYPGYMPVRSETVDDYEYEEISDGQQICPEKHANIFDKIFFSWMNPLMTLGSKRPLTEKDVWYLDTWDQTETLFTSFQHSWDKELQKPQPWLLRALNNSLGGRFWWGGFWKIGNDCSQFVGPLLLNQLLKSMQEDAPAWMGYIYAFSIFVGVVFGVLCEAQYFQNVMRVGYRLRSALIAAVFRKSLRLTNEGRRKFQTGKI…	1623	(TMD-NBD)2
At3g13080		AtABCC3	At3g13080.1	MDFLGSTTGSGTLAMLFSFSESILPLDSRSFLLKPLFLRWLSGFLHSVLLLVLFFSWVRKKIRGDSGVTESLKDRRDFGFKSALFCSLALSLLNLVLMSLSGFYWYESGWLDNEQLVSSLGFLLGMVSWGVLSICLHRCRDCEHKKAPFLLRLWLVFYLVVSCYSLVVDFVMYERRETVPVHLLVFDIVAFIAAVFLGYVAVLKKDRSNSNGVLEEPLLNGGDSRVGGDDSVELNKTNGSGEATPYSRAGILSLLTFSWMSPLIDIGNKKTLDLEDVPQLHDTDSVVGLAPKFRSMLESPDGGERSGVTTFKLIKALYFTAQWEILVTAFFAFIYTVASYVGPALIDTFVQYLNGRRQYNHEGYVLVITFFAAKIVECLSQRHWFFRLQKVGIRMRSAL…	1514	(TMD-NBD)2
At2g47800		AtABCC4	At2g47800.1	MWLLSSSPWLSELSCSYSAVVEHTSSVPVPIQWLRFVLLSPCPQRALFSAVDFIFLLCFALHKLFSSPSSSSEINGHAEIRKPLIGIRGRTPTRTTAWFKTTVAVTVLLSFCSVVLCVLAFTGKRRTQRPWNLIDPLFWLIHAVTHLVIAVLVLHQKRFAALNHPLSLRIYWISSFVLTSLFAVTGIFHFLSDAATSLRAEDVASFFSFPLTAFLLIASVRGITGLVTAETNSPTKPSDAVSVEKSDNVSLYASASVFSKTFWLWMNPLLSKGYKSPLTLEQVPTLSPEHKAERLALLFESSWPKPSENSSHPIRTTLLRCFWKEILFTAILAIVRLGVMYVGPVLIQSFVDFTSGKRSSPWQGYYLVLILLVAKFVEVLTTHQFNFDSQKLGMLIRST…	1516	(TMD-NBD)2
At1g04120		AtABCC5	At1g04120.1	MDFIEISLIFREHLPLLELCSVIINLLLFLVFLFAVSARQILVCVRRGRDRLSKDDTVSASNLSLEREVNHVSVGFGFNLSLLCCLYVLGVQVLVLVYDGVKVRREVSDWFVLCFPASQSLAWFVLSFLVLHLKYKSSEKLPFLVRIWWFLAFSICLCTMYVDGRRLAIEGWSRCSSHVVANLAVTPALGFLCFLAWRGVSGIQVTRSSSDLQEPLLVEEEAACLKVTPYSTAGLVSLITLSWLDPLLSAGSKRPLELKDIPLLAPRDRAKSSYKVLKSNWKRCKSENPSKPPSLARAIMKSFWKEAACNAVFAGLNTLVSYVGPYLISYFVDYLGGKEIFPHEGYVLAGIFFTSKLIETVTTRQWYMGVDILGMHVRSALTAMVYRKGLKLSSIAKQN…	1514	(TMD-NBD)2
At3g13090		AtABCC6	At3g13090.1	MENPIDSLLLQPIYLSVLSFFLNLVLLLILFGSWLFKKRVACEDTDAIMNEEFKHISFSYNKLVLICCVSLSVFYSVLSLLSCLHWHTNGWPFLDLLLAALTWGSISVYLFGRYTNSCEQKVLFLLRVWWVFFFVVSCYHLVVDFVLYKKQEMVSVHFVISDLVGVCAGLFLCCSCLWKKGEGERIDLLKEPLLSSAESSDNEEVTAPFSKAGILSRMSFSWMSPLITLGNEKIIDIKDVPQLDRSDTTESLFWIFRSKLEWDDGERRITTFKLIKALFLSVWRDIVLSALLAFVYTVSCYVAPYLMDNFVQYLNGNRQYKNQGYVLVTTFFVAKLVECQTQRQWFFRGQKAGLGMRSVLVSMIYEKGLTLPCHSKQGHTSGEIINLMAVDADRISAFS…	1466	(TMD-NBD)2
At3g13100		AtABCC7	At3g13100.1	MKQSYAMDNPIVFFLLESNYFPMFSIFFNLLLLLVMFGSCVYKKRLGWENSDAFTNERFKDMSLTYNKLVVICCETLSALNSVLLLLSCFNLHKNGWDRSELMILLDLLFTALSWGAISFYIRSQFTYSHDQKFPILLRVWWVLYFMFSCYRLLVDIALYKKQELVSVHLLLSDVLAVSVGLFLCYSCLQKQGQGERINLLLEEPLLNGAESSAATSVQLDKAEDDEVVTPFSNAGFLSHVSFSWMSPLIVLGNEKIIDSEDVPQVDNSDRAEKLFWIFRSKLEWDDGERRITTYKLIKALFFSVWRDILLSTLFAFVYTVSCYVAPYLMDTFVQYLNGQRQYSNQGVVLVTTFFVAKLVECQARRNWYFRLQKAGIGMRSVLVSMIYEKGLTLPCYSK…	1493	(TMD-NBD)2
At3g21250		AtABCC8	At3g21250.1	MAAFIGSLPWCDVELNLASSCFQRTAIAFVNLLFLCIFYLFLIASCVSTHFIVRGRKKGWIFVAVAICCAITSFIFLGVGLNSLIHGGNDVTEISWVACFVEGIIWVSLAVSLLVNGSKWVNILVSVWWVSFALLDLVAKSGILLQGNGIRILDILTLPMSLLLLLCSWMNLRSSSAAAQDCSVTGLSDPLLTKNPRKESARLATAGFFSILSFSWMNPLLSLGFKKPLSPEDIPSVVPEDEAQLAYKKFSQAWDTLLGDESSTKERNLVFRAVVKVYFKENIFIAVFAFLRTFAVVSLPLMLYVFVDYANSDHRDLRNGFFNLACLVMLKLVESLTMRHWYFASRRSGMRIRSALMVAAYKKQLKLSSLGRKRHSSGEIVNYIAVDAYRMGEFLWWFH…	1453	(TMD-NBD)2
At3g60160		AtABCC9	At3g60160.1	MFKPFGFAAETGSHLLTTQWLQLGNSLCLKERISIAMQVTFLAFFLIHLALKWFGVVRNRGSNDVEEDLKKQSITVKQSFSYNISLLCSVSILGTHCFILLLLFRDSVVSRCDSSVSVFSAEVSQSFSWLFVSVVVVKIRERRLVKFPWMLRSWWLCSFILSFSFDAHFITAKHEPLEFQDYADLTGLLASLFLLAVSIRGKTGFHLLESSGNTEPLLLGDQTEQNKKDSYSSSSPYGNATLFQRITFSWINPLFSLGYKRPLEKDDVPDIDVKDSARFCSHAFDQKLKTTKEKEGPGNAFFYNSVLRYVWRKAAINAVFAVVNASTAYIGPYLINDFVEFLSEKQSQSLNHGYLLALGFLTAKIVETVTQRQWIFGARQLGLRLRAALISHIYQKGLV…	1506	(TMD-NBD)2
At3g59140		AtABCC10	At3g59140.1	MIENYWTSFCGNHHTSSNCTVRFLQICFGITLSFLTLCICLFHKEPPKRIHQFFCLRLVSALFNGIIGSLDLVLGIWVLRENHSKPLILWLVILIQGFTWLFINLIICVRGTRIRKSSLRLLSIFSFFYGLVSSCLSVNNAVFGDELAVRTILDVLLLPGSVLLLLSAYKGYRFDESGESSLYEPLNAGDSNGFSEKADFDNRVSQFAKAGLFSTLSFWWLNSLIKRGNVKDLEEEDIPELRKEERAETCYSLFEENLIEQKRRLGSSCQPSILKVTVLCVWRELLTSGFFAFMKIVAVSAGPLLLNAFILVAEGNASFRYEGLVLAVLLFFSKMIESLSQRQWYFRCRIVGLRVRSLLTAAINKKQLRLNNSSRLIHSGSEIMNYATVDAYRIGEFPY…	1453	(TMD-NBD)2
At1g30420		AtABCC11	At1g30420.1	MGFEALNWYCKPIAEGFWEKTPDGAFGAYTPCAIDSLVMIVSNSVLLGLCFYRIWITLYNAKAQIYVLRKMYYHCVLWILACCCVVEPVLRLVMGISLFDMGDETDLPPFEVASLMVEAFAWFAMLVLIGLETKQYVKEFRWYVRFGVVYVLVADAVLLDLVLPLKNSINRTALYLCISSRCCQALFGILLLVYIPELDLYPDYHILNNESLDNVEYDALPGGVNICPERYASIFSGIYFSWMTPLMQLGYRKPITERDVWQLDQWDQTETLIKRFQRCWTEESRRPKPWLLRALNNSLGRRFWLGGIFKVGHDLSQFVGPVILSHILQSMIEGDPAWVGYVYAFLIFFGVTFGVLCQSQYFQHVGRVGFRLRSTLVAAIFHKSLRLTNKARKNFASGK…	1495	(TMD-NBD)2
At1g30410		AtABCC12	At1g30410.1	MGFEALNWYCKPVADGFWEKAVDGAFGAYTPCAIDSLVMLVSHFVLLGLLACYCVVEPVLRLVMGISLFDMDEETDFPPFEVASLMVEAFAWFSMLVLIGLETKQYVKEFRWYVRFGVLYVLVADAVLLDLVLPLKNSINRTALYLFISSRCSQALFGILLLIYIPELDPYPGYHIVNNEPLDNVEYDALRGGEHICPERHASIFSRIYFGWITPLMQLGYRKPITEKDVWQLDKWDQTETLIKRFQRCWTEESRRPKPWLLRALNNSLGGRFWLAGIFKVTRIGNDLSQFVGPVILSHLLRSMQEGDPAWVGYVYAFIIFVGVTLGVLCEAQYFQNVWRVGFRLRSTLVAAIFHKSLRLTHEARKNFASGKVTNMITTDANALQQISQQLHGLWSAPF…	1468	(TMD-NBD)2
At2g07680		AtABCC13	At2g07680.1	MAITLTNFTFLYMDANLKRLGDIVLGFGANVVTLLLILILTITRRNGRCNRRKSYIEKCLLYVTPALGACLSCVDLVLLVRTNRRREVILCFVPLSGFVMWIAVILSLKFACCACHVFTSQILCFWWIFRFLTDALHLNMIFTLQRVQEICLIMLDIAFGISINVLRIKQAHPKIIPLEDPLIEDDDDQKRIEKNGSWWDLFTFGYIGSIMKHGSVKQLELENLLTLPPEMDPFTCCENLLRCWQLQECNNYSTPSLIWSIYGVYGWPYFRLGLLKVFNDCIGFAGPLLLNRLIKSFLDTQYTFRLSKLKLKLRSSIMSVIYRKCLWVNTANRSGFSEGEIQTFMSVDADRIVNLCNSLHDLWSLPLQIGIALYLLYTQVKFAFLSGLAITILLIPVNK…	1404	(TMD-NBD)2
At3g62700		AtABCC14	At3g62700.1	MRWLSSTWLSDLSCSSSSVIEPSSSLPAPIQWLRFILLSPCPQRLLSSTVDVLFLLILFFFAIQKLCSSSSSRTNGEADITKPLLGRRTRTRTTGLFKTTVVVTIVLSFCSLVLCVSAFFTTRTKLKLVDTLFWLIHAVTNVVIAVLVLHLKRFASPSHPLTLRIYWVFNFVVTTLFTVSGILHLLSDDPAAASLRADDVASFISFPLTAVLLLVSIKGSTGVVVTTSNVTAPAKSNDVVVEKSENVSLYASASFISKTFWLWMNPLLRKGYKSPLNLDQVPTLSPEHRAEKLATLFESKWPKPQENSRNPVRTTLIRCFWKEIAFTAVLAIIRLSVIYVGPVLIQSFVDFTSGKRSSPSQGYYLVLILLIAKFVEVLSTHQFNFNSQKLGMLIRSTLI…	1539	(TMD-NBD)2
At3g60970		AtABCC15	At3g60970.1	MSVDVQRITDFIWYVNSIWMLPIQIFSAIYILQKHLGLGALAALVTTLMVMACNYPLTRLQRNYQSDIMNAKDDRMKATSEILKNMKILKLQAWDNQFLNKVKTLRKKEYDCLWKSLRLQDFTTFILWGAPSLISVVTFVTCMLMGVKLTAGAVLSALATFQMLQSPIFGLPDLLSALVQSKVSADRIASYLQQSETQKDAVEYCSNDHTEFSVEIENGAFSWEPESSRPTLDDIELKVKSGMKVAICGAVGSGKSSLPSSILGEIQKLKGTVRVSGKQAYVPQSPWILSGTIRDNILFGSIYESEKYERTVKACALIKDFELFSNGDLTEIGERGINMSGGQKQRIQIARAVYQNADIYLLDDPFSAVDAHTGRELFEDCLMGILKDKTVLYVTHQVE…	1053	(TMD-NBD)2
At4g39850	ABCD Subfamily	AtABCD1	At4g39850.1	MPSLQLLQLTERGRGLVASRRKSILLAAGIVAAGGTAVYLKSRVASRRPDSSRLCNGQSDDDETLEKLTATDQNAKITTKKKKGGGLKSLQVLTAILLSQMGKMGARDLLALVATVVFRTALSNRLAKVQGFLFRAAFLRRAPLFLRLISENIMLCFMLSTLHSTSKYITGALSLRFRKILTKIIHSHYFENMVYYKISHVDGRITHPEQRIASDVPRFSSELSDLILDDLTAVTDGILYAWRLCSYASPKYIFWILAYVLGAGTAIRNFSPSFGKLMSKEQQLEGEYRQLHSRLRTHSESIAFYGGETREESHIQQKFKNLVSHMSHVLHDHWWFGMIQDFLLKYLGATVAVILIIEPFFSGHLRPDDSTLGRAEMLSNIRYHTSVIISLFQALGTLS…	1337	(TMD-NBD)2
At1g54350		AtABCD2	At1g54350.1	MILMITAPVCPPHLLLRHSSLLRHESSIGNFHRKKNPRFRTVSCSSLLPQPSVRPDKASELKTLWKKFYKVASPYWFSEDKDQARLRLAAVFALTLATTGISVGFNFLGRDFYNSLANKDQEQFTKQLFYYLCAFAGGIPFFVLRDYTKETLSLRWRSWMTKYYLQRYLKDQTFYKIQSQSIIDNPDQRLVDDLSSFTGTALSFSLTLVNATIDLISFSNILFTIYPPLFLVLLLYSFGGTAISVFLGKGLVNLNFLQEKKEADFRYSLVRVRENAESIAFYGGEQNEMQLLLQRFRSAFDNLTELLIASRNLEFFTDGYRYLIQILPVAVVAPMYFSGKIEFGVINQSVSAFNHILGDFSLVVYQFQAISSFSAVIDRLGEFDDLLDNNIFRDPSDTV…	706	TMD-NBD
At3g13640	ABCE Subfamily	AtABCE1	At3g13640.1	MSDRLTRIAIVSEDRCKPKKCRQECKKSCPVVKTGKLCIEVGSTSKSAFISEELCIGCGICVKKCPFEAIQIINLPKDLAKDTTHRYGANGFKLHRLPIPRPGQVLGLVGTNGIGKSTALKILAGKLKPNLGRFNTPPDWEEILTHFRGSELQSYFIRVVEENLKTAIKPQHVDYIKEVVRGNLGKMLEKLDERGLMEEICADMELNQVLEREARQVSGGELQRFAIAAVFVKKADIYMFDEPSSYLDVRQRLKAAQVIRSLLRHDSYVIVVEHDLSVLDYLSDFVCCLYGKPGAYGVVTLPFSVREGINVFLAGFIPTENLRFRDESLTFRVSETTQENDGEVKSYARYKYPNMTKQLGDFKLEVMEGEFTDSQIIVMLGENGTGKTTFIRMLAGAFP…	603
At4g19210		AtABCE2	At4g19210.1	MADRLTRIAIVSSDRCKPKKCRQECKKSCPVVKTGKLCIEVTVGSKLAFISEELCIGCGICVKKCPFEAIQIINLPRDLEKDTTHRYGANTFKLHRLPVPRPGQVLGLVGTNGIGKSTALKILAGKLKPNLGRFTSPPDWQEILTHFRGSELQNYFTRILEDNLKAIIKPQYVDHIPRAVKGNVGEVLDQKDERDKKAELCADLELNQVIDRDVENLSGGELQRFAIAVVAIQNAEIYMFDEPSSYLDVKQRLKAAQVVRSLLRPNSYVIVVEHDLSVLDYLSDFICCLYGKPGAYGVVTLPFSVREGINIFLAGFVPTENLRFRDESLTFKVAETPQESAEEIQSYARYKYPTMTKTQGNFRLRVSEGEFTDSQIIVMLGENGTGKTTFIRMLAGLLK…	605
At4g30300		AtABCE3	At4g30300.1	MTITRGDFKLRLNQGEFTDSQIIVMLGENGTGKTTFIKMLAGSKLDIDEEGSQVHEIPQFSVSYKNQHMSNRKFEITVRDLIHRKIPNAYAEHQFVSDVMKPLKIEELMDKSFNKLSGGEKQRVALALCLGKSADIYLIDEPSAFLDSEQRIIASKVIKRFILQMKKAAFARFHNGYVFGR	181
At5g60790	ABCF Subfamily	AtABCF1	At5g60790.1	MVSDASKKKAAQKKAAAAAKRGGKAAAPSKSAATSSNGVDSLSSGVDALQISDRTCTGVLCSHPQSRDIRIESLSVTFHGYDLIVDSMLELNYGRRYGLLGLNGCGKSTLLTAIGRREIPIPDQMDIYHLSHEIEATDMSSLEAVVSCDEERLRLEKEVEILVQQDDGGGERLQSIYERLDAMDAETAEKRAAEILFGLGFDKEMQAKKTKDFSGGWRMRIALARALFIMPTILLLDEPTNHLDLEACVWLEESLKNFDRILVVVSHSQDFLNGVCTNIIHMQSKQLKYYTGNFDQYCQTRSELEENQMKQYRWEQEQISHMKEYIARFGHGSAKLARQAQSKEKTLAKMERGGLTEKVARDSVLVFRFADVGKLPPPVLQFVEVSFGYTPDYLIYKNI…	595
At5g09930		AtABCF2	At5g09930.1	MVLTTNLYSLNLRSTFFFTNTITCPTLFTFKLSSVSNPRRVFPNIRAHVSAASSNSELESLLSTDRKLISKQSNNGASSISSGVRLENISKSYEGITVLKDVTWEVKKGEKVGLIGVNGAGKTTQLRIITGQEEPDSGNVIWAKPNLKVAFLSQEFEVSMGKTVKEEFMCTFKEEMEIARKLENLQKAIEEAVDDLELMGKLLDEFDLLQRRAQEVDLDSIHAKISKLMSELGFVSEDADRLVASFSSGWQMRMSLGKILLQNPDLLLLDEPTNHLDLDTIEWLEGYLIKQDVPMVIISHDRAFLDQLCTKIVETEMGVSRTFDGNYSQYVISKAELVEAQYAAWEKQQKEIEATKDLISRLSAGANSGRASSAEKKLEKLQEEELIEKPFQRKQMKIR…	678
At1g64550		AtABCF3	At1g64550.1	MTEVASSVVYEVLGRRAQDVDEPIMDYIINVLADEDFDFGEEGEGAFDAVGELLVAAECVSDFEECRLVCSKLSDKFGKHGLVKPTPTVRSLAMPVRMNDGMDDGPVKKKKPEPVDGPLLTERDLAKIERRKKKDDRQRELQYQQHVAEMEAAKAGMPTVSVNHDTGGGSAIRDIHMDNFNVSVGGRDLIVDGSITLSFGRHYGLVGRNGTGKTTFLRYMAMHAIEGIPTNCQILHVEQEVVGDKTTALQCVLNTDIERTKLLEEEIQILAKQRETEEPTAKDGMPTKDTVEGDLMSQRLEEIYKRLDAIDAYTAEARAASILAGLSFTPEMQLKATNTFSGGWRMRIALARALFIEPDLLLLDEPTNHLDLHAVLWLETYLTKWPKTFIVVSHAREFL…	715
At3g54540		AtABCF4	At3g54540.1	MGKKKSDESAATTKVKPSGKDASKDSKKEKLSVSAMLAGMDQKDDKPKKGSSSRTKAAPKSTSYTDGIDLPPSDEEDDGESDEEERQKEARRKLKSEQRHLEISVTDKEQKKREAKERLALQAAESAKREAMKDDHDAFTVVIGSKTSVLEGDDMADANVKDITIESFSVSARGKELLKNASVRISHGKRYGLIGPNGMGKSTLLKLLAWRKIPVPKNIDVLLVEQEVVGDEKSALNAVVSANEELVKLREEAEALQKSSSGADGENVDGEDDDDTGEKLAELYDRLQILGSDAAEAQASKILAGLGFTKDMQVRATQSFSGGWRMRISLARALFVQPTLLLLDEPTNHLDLRAVLWLEEYLCRWKKTLVVVSHDRDFLNTVCTEIIHLHDQNLHFYRG…	723
At5g64840		AtABCF5	At5g64840.1	MGLSTNLHSLDLRSTFFTGLRTSPIPSNFIKISSISNPRRDISTIRAQVSTISLETSVKQRQDEIESLFSKQPSQQDSDRKRNGKSSKNGASGISSGVKLENIRKSYKGVTVLKDVTWEVKRGEKVGLVGVNGAGKTTQLRIITGQEEPDSGNVIKAKPNMKVAFLSQEFEVSMSKTVREEFMTAFKEEMEITEKLEKVQKAIEGSVDDLDLMGRLLDEFDLLQRRAQAVNLDSVDAKISKLMPELGFAPEDADRLVASFSGGWQMRMSLGKILLQDPDLLLLDEPTNHLDLDTIEWLEGYLQKQDVPMVIISHDRAFLDQLCTKIVETEMGVSRTFEGNYSQYVISKAEWIETQNAAWEKQQKDIDSTKDLIARLGAGANSGRASTAEKKLEKLQEQE…	692
At2g39350	ABCG Subfamily	AtABCG1	At2g39350.1	MARIVAANDDDSMELNTISSIHDSTLGQLLKNVSDVRKMAIGDETPVHESLNQDYNDGYMRTVPFVLSFDNLTYNVSVRPKLDFRNLFPRRRTEDPEIAQTARPKTKTLLNNISGETRDGEIMAVLGASGSGKSTLIDALANRIAKGSLKGTVKLNGETLQSRMLKVISAYVMQDDLLFPMLTVEETLMFAAEFRLPRSLPKSKKKLRVQALIDQLGIRNAAKTIIGDEGHRGISGGERRRVSIGIDIIHDPILLFLDEPTSGLDSTSAFMVVKVLKRIAQSGSIVIMSIHQPSHRVLGLLDRLIFLSRGHTVYSGSPASLPRFFTEFGSPIPENENRTEFALDLIRELEGSAGGTRGLIEFNKKWQEMKKQSNRQPPLTPPSSPYPNLTLKEAIAASI…	740	NBD-TMD
At2g37360		AtABCG2	At2g37360.1	MSGLLGKSSPAKRVDGNNDLPMYYVNPMSVEPQGRPSDTTRVSVTFAEHLMNVEDARNDESASSRALGIASPINSAASSFNSWASAPASSISSSPFVLSFTDLTYSVKIQKKFNPLACCRRSGNDSSVNTKILLNGISGEAREGEMMAVLGASGSGKSTLIDALANRIAKDSLRGSITLNGEVLESSMQKVISAYVMQDDLLFPMLTVEETLMFSAEFRLPRSLSKKKKKARVQALIDQLGLRSAAKTVIGDEGHRGVSGGERRRVSIGNDIIHDPIILFLDEPTSGLDSTSAYMVIKVLQRIAQSGSIVIMSIHQPSYRIMGLLDQLIFLSKGNTVYSGSPTHLPQFFSEFKHPIPENENKTEFALDLIRELEYSTEGTKPLVEFHKQWRAKQAPSYN…	755	NBD-TMD
At2g28070		AtABCG3	At2g28070.1	MEEIQSQSDLYRSSSSSASSPTSRVPSSHFFYVRKPGSLRQPISFEDSPEWEDTPDVDLRMEDEAGGGDSINDATTTPVSPSLSKMNSGSMASPPVPEGGAGTGVVRKIAGASIAWKDLTVTMKGKRKYSDKVVKSSNGYAFPGTMTVIMGPAKSGKSTLLRALAGRLPPSAKMYGEVFVNGSKSHMPYGSYGFVERETQLIGSLTVREFLYYSALLQLPGFLFQKRSVVEDAIQAMSLSDYANKLIGGHCYMKGLRSGERRRVSIARELVMRPHILFIDEPLYHLDSVSALLMMVTLKKLASMGCTLVFTIYQSSTEVFGLFDRICLLSNGNTLFFGETLACLQHFSNAGFPCPIMQSPSDHFLRAINTDFDRIIAMCKNWQDDNGDFSAVNMDTAVA…	730	NBD-TMD
At4g25750		AtABCG4	At4g25750.1	MESYTLSTSSISYAKPLSPLLLTAEQPSFILRNITLTSHPSQILAIIGPSGAGKSTLLDILAARTSPTSGSILLNSVLINPSSYRKISSYVPQHDTFFPLLTVSETFTFSASLLLPKNLSKVSSVVASLLKELNLTHLAHTRLGQGLSGGERRRVSIGLSLLHDPEVLLLDEPTSGLDSKSAFDVVQILKSIATSRERIVILSIHQPSFKILSLIDRVLLLSKGTIVYHGRLDLLEAFLLSKGFTVPSQLNSLEYAMEILQNIRDPYENANIALPDHCPESKKQNQKQSIVRYKSSRITEISLLSSRFWKIIYRTRQLLLTNILESLVVGLVLGTIYLNIGTGKEGIRKRFGLFAFTLTFLLSSTTQTLPIFIDERPILLRETSSGLYRLSSHILANTL…	577	NBD-TMD
At2g13610		AtABCG5	At2g13610.1	MEKQGCEIEALDIDYNIFVRKINVNPFGIFRRKPRPEADQPVKTEEESLKLEDETGNKVKHVLKGVTCRAKPWEILAIVGPSGAGKSSLLEILAARLIPQTGSVYVNKRPVDRANFKKISGYVTQKDTLFPLLTVEETLLFSAKLRLKLPADELRSRVKSLVHELGLEAVATARVGDDSVRGISGGERRRVSIGVEVIHDPKVLILDEPTSGLDSTSALLIIDMLKHMAETRGRTIILTIHQPGFRIVKQFNSVLLLANGSTLKQGSVDQLGVYLRSNGLHPPLHENIVEFAIESIESITKQQRLQESRRAAHVLTPQTTLQEKRSEDSQGESKSGKFTLQQLFQQTRVADVGTMNIATEFTRDFANSRLEETMILTHRFSKNIFRTKELFACRTVQML…	649	NBD-TMD
At5g13580		AtABCG6	At5g13580.1	MSRVVAADDNMALPFFSPEFGNVSGASSSPTTFAQLLQNVDDSTRRSHHQHHVDVDLASPDQSVPFVLSFTDLTYSVKVRRKFTWRRSVSSDPGAPSEGIFSSKTKTLLNGITGEARDGEILAVLGASGSGKSTLIDALANRIAKGSLKGNVTLNGEVLNSKMQKAISAYVMQDDLLFPMLTVEETLMFAAEFRLPRSLSKSKKSLRVQALIDQLGLRNAANTVIGDEGHRGISGGERRRVSIGIDIIHDPILLFLDEPTSGLDSTSALSVIKVLKRIAQSGSMVIMTLHQPSYRLLRLLDRLLFLSRGQTVFSGSPAMLPRFFAEFGHPIPEHENRTEFALDLIRELEGSAGGTRSLVEFNKGFRQRKAEPRSQTGLSLKEAISASISKGKLVSGATT…	727	NBD-TMD
At2g01320		AtABCG7	At2g01320.1	MAPFGGKSLADVVSGIGGNGVGGALAAVAAALLVRLFAGPGIALLPEDEAEDDYAETEDGGGDSIRPVTIRWRNITCSLSDKSSKSVRFLLKNVSGEAKPGRLLAIMGPSGSGKTTLLNVLAGQLSLSPRLHLSGLLEVNGKPSSSKAYKLAFVRQEDLFFSQLTVRETLSFAAELQLPEISSAEERDEYVNNLLLKLGLVSCADSCVGDAKVRGISGGEKKRLSLACELIASPSVIFADEPTTGLDAFQAEKVMETLQKLAQDGHTVICSIHQPRGSVYAKFDDIVLLTEGTLVYAGPAGKEPLTYFGNFGFLCPEHVNPAEFLADLISVDYSSSETVYSSQKRVHALVDAFSQRSSSVLYATPLSMKEETKNGMRPRRKAIVERTDGWWRQFFLLLK…	725	NBD-TMD
At5g52860		AtABCG8	At5g52860.1	MEIPPSPPPETAAYTLTTSSISYTIPKTSLSLLRFPATEPPSFILRNITLTAHPTEILAVVGPSGAGKSTLLDILASKTSPTSGSILLNSIPINPSSYRKISSYVPQHDSFFPLLTVSETFSFAACLLLPNPSIVSETVTSLLSELNLTHLSHTRLAQGLSGGERRRVSIGLSLLHDPCFLLLDEPTSGLDSKSAFDVIHILKSIAVSRQRTVILSIHQPSFKILSIIDRLLLLSKGTVVYHGRLDSLEGFLLFKGFTVPPQLNSLEYAMEILQELRESDGNTDATALPSIENRKQREKQSIVRYRKSRITEISLLARRFWKIIYRTRQLLLTNALEALVVGLVLGTIYINIGIGKAGIEKRFGMFAFTLTFLLSSTTETLPIFINERPILLRETSSGI…	589	NBD-TMD
At4g27420		AtABCG9	At4g27420.1	MDNQEVSMDVETPIAKTNDDRSLPFSIFKKANNPVTLKFENLVYTVKLKDSQGCFGKNDKTEERTILKGLTGIVKPGEILAMLGPSGSGKTSLLTALGGRVGEGKGKLTGNISYNNKPLSKAVKRTTGFVTQDDALYPNLTVTETLVFTALLRLPNSFKKQEKIKQAKAVMTELGLDRCKDTIIGGPFLRGVSGGERKRVSIGQEILINPSLLFLDEPTSGLDSTTAQRIVSILWELARGGRTVVTTIHQPSSRLFYMFDKLLLLSEGNPVYFGLGSNAMDYFASVGYSPLVERINPSDFLLDIANGVGSDESQRPEAMKAALVAFYKTNLLDSVINEVKGQDDLCNKPRESSRVATNTYGDWPTTWWQQFCVLLKRGLKQRRHDSFSGMKVAQIFIVS…	638	NBD-TMD
At1g53270		AtABCG10	At1g53270.1	MELPVKAPIPGGREISYRLETKNLSYRIGGNTPKFSNLCGLLSEKEEKVILKDVSCDARSAEITAIAGPSGAGKTTLLEILAGKVSHGKVSGQVLVNGRPMDGPEYRRVSGFVPQEDALFPFLTVQETLTYSALLRLKTKRKDAAAKVKRLIQELGLEHVADSRIGQGSRSGISGGERRRVSIGVELVHDPNVILIDEPTSGLDSASALQVVTLLKDMTIKQGKTIVLTIHQPGFRILEQIDRIVLLSNGMVVQNGSVYSLHQKIKFSGHQIPRRVNVLEYAIDIAGSLEPIRTQSCREISCYGHSKTWKSCYISAGGELHQSDSHSNSVLEEVQILGQRSCKNIFRTKQLFTTRALQASIAGLILGSIYLNVGNQKKEAKVLRTGFFAFILTFLLSST…	590	NBD-TMD
At1g17840		AtABCG11	At1g17840.1	MEIEASRQQTTVPVSVGGGNFPVGGLSPLSEAIWREKAPTEFVGDVSARLTWQDLTVMVTMGDGETQNVLEGLTGYAEPGSLTALMGPSGSGKSTMLDALASRLAANAFLSGTVLLNGRKTKLSFGTAAYVTQDDNLIGTLTVRETIWYSARVRLPDKMLRSEKRALVERTIIEMGLQDCADTVIGNWHLRGISGGEKRRVSIALEILMRPRLLFLDEPTSGLDSASAFFVTQTLRALSRDGRTVIASIHQPSSEVFELFDRLYLLSGGKTVYFGQASDAYEFFAQAGFPCPALRNPSDHFLRCINSDFDKVRATLKGSMKLRFEASDDPLEKITTAEAIRLLVDYYHTSDYYYTAKAKVEEISQFKGTILDSGGSQASFLLQTYTLTKRSFINMSRDF…	703	NBD-TMD
At1g51500		AtABCG12	At1g51500.1	MELESTSNGRRPPPPAEIGRGAYLAWEDLTVVIPNFSGGPTRRLLDGLNGHAEPGRIMAIMGPSGSGKSTLLDSLAGRLARNVIMTGNLLLNGKKARLDYGLVAYVTQEDILMGTLTVRETITYSAHLRLSSDLTKEEVNDIVEGTIIELGLQDCADRVIGNWHSRGVSGGERKRVSVALEILTRPQILFLDEPTSGLDSASAFFVIQALRNIARDGGRTVVSSIHQPSSEVFALFDDLFLLSSGETVYFGESKFAVEFFAEAGFPCPKKRNPSDHFLRCINSDFDTVTATLKGSQRIRETPATSDPLMNLATSEIKARLVENYRRSVYAKSAKSRIRELASIEGHHGMEVRKGSEATWFKQLRTLTKRSFVNMCRDIGYYWSRIVIYIVVSFCVGTIF…	687	NBD-TMD
At1g51460		AtABCG13	At1g51460.1	MTTPEGAMYVAWEDLTVVIPNFGEGATKRLLNGVNGCGEPNRILAIMGPSGSGKSTLLDALAGRLAGNVVMSGKVLVNGKKRRLDFGAAAYVTQEDVLLGTLTVRESISYSAHLRLPSKLTREEISDIVEATITDMGLEECSDRTIGNWHLRGISGGEKKRLSIALEVLTKPSLLFLDEPTSGLDSASAFFVVQILRNIASSGKTVVSSIHQPSGEVFALFDDLLLLSGGETVYFGEAESATKFFGEAGFPCPSRRNPSDHFLRCVNSDFDNVTAALVESRRINDSSFSLHQLHETTNTLDPLDDIPTAEIRTTLVRKFKCSLYAAASRARIQEIASIVGIVTERKKGSQTNWWKQLRILTQRSFINMSRDLGYYWMRIAVYIVLSICVGSIFFNVGRN…	678	NBD-TMD
At1g31770		AtABCG14	At1g31770.1	MPQNCIAPRPEEDGGVMVQGLPDMSDTQSKSVLAFPTITSQPGLQMSMYPITLKFEEVVYKVKIEQTSQCMGSWKSKEKTILNGITGMVCPGEFLAMLGPSGSGKTTLLSALGGRLSKTFSGKVMYNGQPFSGCIKRRTGFVAQDDVLYPHLTVWETLFFTALLRLPSSLTRDEKAEHVDRVIAELGLNRCTNSMIGGPLFRGISGGEKKRVSIGQEMLINPSLLLLDEPTSGLDSTTAHRIVTTIKRLASGGRTVVTTIHQPSSRIYHMFDKVVLLSEGSPIYYGAASSAVEYFSSLGFSTSLTVNPADLLLDLANGIPPDTQKETSEQEQKTVKETLVSAYEKNISTKLKAELCNAESHSYEYTKAAAKNLKSEQWCTTWWYQFTVLLQRGVRERRF…	648	NBD-TMD
At3g21090		AtABCG15	At3g21090.1	MELEGSSSGRRQLPSKLEMSRGAYLAWEDLTVVIPNFSDGPTRRLLQRLNGYAEPGRIMAIMGPSGSGKSTLLDSLAGRLARNVVMTGNLLLNGKKARLDYGLVAYVTQEDVLLGTLTVRETITYSAHLRLPSDMSKEEVSDIVEGTIMELGLQDCSDRVIGNWHARGVSGGERKRVSIALEILTRPQILFLDEPTSGLDSASAFFVIQALRNIARDGRTVISSVHQPSSEVFALFDDLFLLSSGESVYFGEAKSAVEFFAESGFPCPKKRNPSDHFLRCINSDFDTVTATLKGSQRIQETPATSDPLMNLATSVIKARLVENYKRSKYAKSAKSRIRELSNIEGLEMEIRKGSEATWWKQLRTLTARSFINMCRDVGYYWTRIISYIVVSISVGTIFY…	691	NBD-TMD
At3g55090		AtABCG16	At3g55090.1	MSRILVEDDNATPFHSMEIISSSLTLGQLLKNVSDVRKVEVGDETPVHEFFDRDGSSLDGDNDHLMRPVPFVLSFNNLTYNVSVRRKLDFHDLVPWRRTSFSKTKTLLDNISGETRDGEILAVLGASGSGKSTLIDALANRIAKGSLKGTVTLNGEALQSRMLKVISAYVMQDDLLFPMLTVEETLMFAAEFRLPRSLPKSKKKLRVQALIDQLGIRNAAKTIIGDEGHRGISGGERRRVSIGIDIIHDPIVLFLDEPTSGLDSTSAFMVVKVLKRIAESGSIIIMSIHQPSHRVLSLLDRLIFLSRGHTVFSGSPASLPSFFAGFGNPIPENENQTEFALDLIRELEGSAGGTRGLVEFNKKWQEMKKQSNPQTLTPPASPNPNLTLKEAISASISRG…	736	NBD-TMD
At3g55100		AtABCG17	At3g55100.1	MLQRDAVIDVDESEIPPIPFVLAFNDLTYNVTLQQRFGLRFGHSPAKIKTLLNGITGEAKEGEILAILGASGAGKSTLIDALAGQIAEGSLKGTVTLNGEALQSRLLRVISAYVMQEDLLFPMLTVEETLMFAAEFRLPRSLSKSKKRNRVETLIDQLGLTTVKNTVIGDEGHRGVSGGERRRVSIGTDIIHDPIVLFLDEPTSGLDSTSAFMVVQVLKKIARSGSIVIMSIHQPSGRIMEFLDRVIVLSSGQIVFSDSPATLPLFFSEFGSPIPEKENIAEFTLDLIKDLEGSPEGTRGLVEFNRNWQHRKLRVSQEPHHNSSSLGEAINASISRGKLVSTSYRSIPSYVNPWWVETVILAKRYMINWTRTPELIGTRVFIVMMTGFLLATVYWKVDD…	662	NBD-TMD
At3g55110		AtABCG18	At3g55110.1	MPRVSAEILDISHTGGNESPTLGELLKDFNDSGRKKYPGENAPTQHILDLAPAAETRSVPFLLSFNNLSYNVVLRRRFDFSRRKTASVKTLLDDITGEARDGEILAVLGGSGAGKSTLIDALAGRVAEDSLKGTVTLNGEKVLQSRLLKVISAYVMQDDLLFPMLTVKETLMFASEFRLPRSLPKSKKMERVETLIDQLGLRNAADTVIGDEGHRGVSGGERRRVSIGIDIIHDPILLFLDEPTSGLDSTNAFMVVQVLKRIAQSGSVVIMSIHQPSARIIGLLDRLIILSHGKSVFNGSPVSLPSFFSSFGRPIPEKENITEFALDVIRELEGSSEGTRDLVEFNEKWQQNQTARATTQSRVSLKEAIAASVSRGKLVSGSSGANPISMETVSSYANP…	708	NBD-TMD
At3g55130		AtABCG19	At3g55130.1	MNLSLSGRKIAMTRVSAETQYITPIGSPTLDELLKDCDSFRKGDSGDGVKSDDPAHHIIDVEALYVKPVPYVLNFNNLQYDVTLRRRFGFSRQNGVKTLLDDVSGEASDGDILAVLGASGAGKSTLIDALAGRVAEGSLRGSVTLNGEKVLQSRLLKVISAYVMQDDLLFPMLTVKETLMFASEFRLPRSLSKSKKMERVEALIDQLGLRNAANTVIGDEGHRGVSGGERRRVSIGIDIIHDPIVLFLDEPTSGLDSTNAFMVVQVLKRIAQSGSIVIMSIHQPSARIVELLDRLIILSRGKSVFNGSPASLPGFFSDFGRPIPEKENISEFALDLVRELEGSNEGTKALVDFNEKWQQNKISLIQSAPQTNKLDQDRSLSLKEAINASVSRGKLVSGS…	725	NBD-TMD
At3g53510		AtABCG20	At3g53510.1	MSGLFGILSPAKRVNGDGLPLFYNIHKSVELQRCHRDTARVSVTLAELLMSVEDEGDDQSRAMDIAVASNFWSSVPSSRVPSSSPFVLSFKDLTYSVKIKKKFKPFPCCGNSPFDGNDMEMNTKVLLNGISGEAREGEMMAVLGASGSGKSTLIDALANRISKESLRGDITLNGEVLESSLHKVISAYVMQDDLLFPMLTVEETLMFSAEFRLPSSLSKKKKKARVQALIDQLGLRNAAKTVIGDEGHRGVSGGERRRVSIGTDIIHDPIILFLDEPTSGLDSTSAYMVVKVLQRIAQSGSIVIMSIHQPSYRILGLLDKLIFLSRGNTVYSGSPTHLPQFFSEFGHPIPENENKPEFALDLIRELEDSPEGTKSLVEFHKQWRAKQTSSQSRRNTNVS…	739	NBD-TMD
At3g25620		AtABCG21	At3g25620.1	MMPPNEQESSFPKTPSANRHETSPVQENRFSSPSHVNPCLDDDNDHDGPSHQSRQSSVLRQSLRPIILKFEELTYSIKSQTGKGSYWFGSQEPKPNRLVLKCVSGIVKPGELLAMLGPSGSGKTTLVTALAGRLQGKLSGTVSYNGEPFTSSVKRKTGFVTQDDVLYPHLTVMETLTYTALLRLPKELTRKEKLEQVEMVVSDLGLTRCCNSVIGGGLIRGISGGERKRVSIGQEMLVNPSLLLLDEPTSGLDSTTAARIVATLRSLARGGRTVVTTIHQPSSRLYRMFDKVLVLSEGCPIYSGDSGRVMEYFGSIGYQPGSSFVNPADFVLDLANGITSDTKQYDQIETNGRLDRLEEQNSVKQSLISSYKKNLYPPLKEEVSRTFPQDQTNARLRKK…	467	NBD-TMD
At5g06530		AtABCG22	At5g06530.1	MSMEKPPLASGLARTRSEQLYETVAADIRSPHGSMDANGVPATAPAAVGGGGTLSRKSSRRLMGMSPGRSSGAGTHIRKSRSAQLKLELEEVSSGAALSRASSASLGLSFSFTGFAMPPEEISDSKPFSDDEMIPEDIEAGKKKPKFQAEPTLPIFLKFRDVTYKVVIKKLTSSVEKEILTGISGSVNPGEVLALMGPSGSGKTTLLSLLAGRISQSSTGGSVTYNDKPYSKYLKSKIGFVTQDDVLFPHLTVKETLTYAARLRLPKTLTREQKKQRALDVIQELGLERCQDTMIGGAFVRGVSGGERKRVSIGNEIIINPSLLLLDEPTSGLDSTTALRTILMLHDIAEAGKTVITTIHQPSSRLFHRFDKLILLGRGSLLYFGKSSEALDYFSSIGC…	751	NBD-TMD
At5g19410		AtABCG23	At5g19410.1	MASCFHPSAMATSHREEDSIILFSASNSPDEFSSASSSFSSSPLPTPNRYSLTVTNLSYTINHTPILNSVSLAAESSKILAVVGPSGTGKSTLLKIISGRVNHKALDPSSAVLMNNRKITDYNQLRRLCGFVPQDDDLLPLLTVKETLMYSAKFSLRDSTAKEREERVESLLSDLGLVLVQDSFVGEGDEEDRGVSGGERKRVSIAVEMIRDPPILLLDEPTSGLDSRNSLQVVELLATMAKSKQRTVLFSIHQPSYRILDYISDYLILSRGSVIHLGSLEHLEDSIAKLGFQIPEQLNPIEFAMEIVESLRTFKPNSVAVVESSSMWPENNENDGIISKKEAFRVLDVTEISYLCSRFCKIIYRTKQLFLARTMQAVVAGLGLGSVYTRLKRDEEGVA…	624	NBD-TMD
At1g53390		AtABCG24	At1g53390.1	MNFNTSLVIMLLNLKMSVDRRNWLKHGCNLRLVILVLWLVCYVSNGQTIGDTSDFNNPAVLPLVTQMVYRSLSNSTAALNRELGIRAKFCVKDPDADWNRAFNFSSNLNFLSSCIKKTQGSIGKRICTAAEMKFYFNGFFNKTNNPGYLKPNVNCNLTSWVSGCEPGWGCSVDPTEQVDLQNSKDFPERRRNCMPCCEGFFCPRGLTCMIPCPLGAHCPLATLNKTTSLCEPYTYQLPSGRPNHTCGGANVWADIRSSGEVFCSAGSYCPTTTQKVPCDSGHYCRMGSTSEKPCFKLTSCNPNTANQNMHAFGIMVIAAVSTILLIIYNCSDQILTTRERRQAKSREAAVKKARAHHRWKAAREAAKKHVSGIRAQITRTFSGKRANQDGDTNKMLGRG…	1109	NBD-TMD
At1g71960		AtABCG25	At1g71960.1	MSAFDGVENQMNGPDSSPRLSQDPREPRSLLSSSCFPITLKFVDVCYRVKIHGMSNDSCNIKKLLGLKQKPSDETRSTEERTILSGVTGMISPGEFMAVLGPSGSGKSTLLNAVAGRLHGSNLTGKILINDGKITKQTLKRTGFVAQDDLLYPHLTVRETLVFVALLRLPRSLTRDVKLRAAESVISELGLTKCENTVVGNTFIRGISGGERKRVSIAHELLINPSLLVLDEPTSGLDATAALRLVQTLAGLAHGKGKTVVTSIHQPSSRVFQMFDTVLLLSEGKCLFVGKGRDAMAYFESVGFSPAFPMNPADFLLDLANGVCQTDGVTEREKPNVRQTLVTAYDTLLAPQVKTCIEVSHFPQDNARFVKTRVNGGGITTCIATWFSQLCILLHRLLK…	662	NBD-TMD
At3g13220		AtABCG26	At3g13220.1	MEIRRSTEEVEENHVMQITGSNGIVHNMEFMPQAYLRNQYSSEIDIDEEFVSTYPLEDAPLPIFLKFEDVEYKVRNSHASSANLVKTMVSKVVTHTNPDPDGYKHILKGITGSTGPGEILALMGPSGSGKTTLLKIMGGRLTDNVKGKLTYNDIPYSPSVKRRIGFVTQDDVLLPQLTVEETLAFAAFLRLPSSMSKEQKYAKIEMIIKELGLERCRRTRVGGGFVKGISGGERKRASIAYEILVDPSLLLLDEPTSGLDSTSATKLLHILQGVAKAGRTVITTIHQPSSRMFHMFDKLLLISEGHPAFYGKARESMEYFSSLRILPEIAMNPAEFLLDLATGQVSDISLPDELLAAKTAQPDSEEVLLKYLKQRYKTDLEPKEKEENHRNRKAPEHLQ…	685	NBD-TMD
At3g52310		AtABCG27	At3g52310.1	MEPCATIDSSRNGMRLMVIKGDVCVQAPNKTTQQGASQNLNTRNNMEMGTSSSSSGLVKAKSETLAEALKSSSLDFSNGDGSSHGSKQHVRARTLSSPSYSSNSKNRWNTHIRKAKSAHPALDLAGLTGGAALSRASSASLGLSFSFTGFTVPHEEIIASERCSNDDILEDIEAATSSVVKFQAEPTFPIYLKFIDITYKVTTKGMTSSSEKSILNGISGSAYPGELLALMGPSGSGKTTLLNALGGRFNQQNIGGSVSYNDKPYSKHLKTRIGFVTQDDVLFPHLTVKETLTYTALLRLPKTLTEQEKEQRAASVIQELGLERCQDTMIGGSFVRGVSGGERKRVCIGNEIMTNPSLLLLDEPTSSLDSTTALKIVQMLHCIAKAGKTIVTTIHQPSS…	784	NBD-TMD
At5g60740		AtABCG28	At5g60740.1	MGRRNSYFPGNFVPLFFVFIVLILQQERVICQEDRSLDNPAANRLYNQFVFDKISNLTEVFEDDIKRELGFCITNVKEDYNEAFNFSTKPDFLNACGKTTKGDMMQRICTAAEVRIYFNGLLGGAKRATNYLKPNKNCNLSSWMSGCEPGWACRTAKDVKVDLKDDKNVPVRTQQCAPCCAGFFCPRGITCMIPCPLGAYCPEANLNRTTGLCDPYHYQLPSGQPNHTCGGADIWADIGSSSEVFCSAGSFCPSTIDKLPCTKGHYCRTGSTAELNCFKLATCNPRSTNQNITAYGIMLFAGLGFLLIILYNCSDQVLATRERRQAKSREKAVQSVRDSQSREKWKSAKDIAKKHATELQQSFSRTFSRRKSMKQPDLMRGLSQAKPGSDAALPPMLGS…	1109	NBD-TMD
At3g16340		AtABCG29	At3g16340.1	METLSRSLSKSLGELLASNSNNHFSRRSGSTIDDHDEEALKWAALEKLPTFARLRTTIIHPHEDLVDVTKLGVDDRQKFIDSIFKVTEEDNEKFLKKFRNRIDRVRIKLPTVEVRFEKVTIEANCHIGKRALPTLPNAALNIAERGLRLLGFNFTKTTKVTILRDVSGIIKPSRMTLLLGPPSSGKTTLLLALAGKLDQSLKVTGRVTYNGHGLEEFVPQKTSAYISQNDVHVGVMTVQETLDFSARCQGVGTRYDLLSELVRREKDAGILPEPEVDLFMKSIAAGNVKSSLITDYTLRILGLDICKDTVVGDEMIRGISGGQKKRVTTGEMIVGPTKTLFMDEISTGLDSSTTYQIVKCLQEIVRFTDATVLMSLLQPAPETFELFDDIILLSEGQIV…	1416	(NBD-TMD)2
At4g15230		AtABCG30	At4g15230.1	MIQTGEEDEEKATSLEVEFASGNGVDDEEELRLQWATVERLPTFKRVTTALLARDEVSGKGRVIDVTRLEGAERRLLIEMLVKQIEDDNLRLLRKIRKRIDKVGIELPTVEVRFNNLSVEAECQVIHGKPIPTLWNTIKGLLSEFICSKKETKIGILKGVSGIVRPGRMTLLLGPPGCGKTTLLQALSGKFSDSVKVGGEVCYNGCSLSEFIPEKTSSYISQNDLHIPELSVRETLDFSACCQGIGSRMEIMKEISRMEKLQEIIPDPAVDAYMKATSVEGLKNNLQTDYILKILGLDICADTRVGDATRPGISGGEKRRLTTGELVVGPATTLFMDEISNGLDSSTTFQIVSCLQQLAHIAEATILISLLQPAPETFELFDDVILMGEGKIIYHAPRA…	1400	(NBD-TMD)2
At2g29940		AtABCG31	At2g29940.1	MAAASNGSEYFEFDVETGRESFARPSNAETVEQDEEDLRWAAIGRLPSQRQGTHNAILRRSQTQTQTSGYADGNVVQTIDVKKLDRADREMLVRQALATSDQDNFKLLSAIKERLDRVGMEVPKIEVRFENLNIEADVQAGTRALPTLVNVSRDFFERCLSSLRIIKPRKHKLNILKDISGIIKPGRMTLLLGPPGSGKSTLLLALAGKLDKSLKKTGNITYNGENLNKFHVKRTSAYISQTDNHIAELTVRETLDFAARCQGASEGFAGYMKDLTRLEKERGIRPSSEIDAFMKAASVKGEKHSVSTDYVLKVLGLDVCSDTMVGNDMMRGVSGGQRKRVTTGEMTVGPRKTLFMDEISTGLDSSTTFQIVKCIRNFVHLMDATVLMALLQPAPETFD…	1426	(NBD-TMD)2
At2g26910		AtABCG32	At2g26910.1	MWNSAENAFSRSTSFKDEIEDEEELRWAALQRLPTYSRIRRGIFRDMVGEPKEIQIGNLEASEQRLLLDRLVNSVENDPEQFFARVRKRFDAVDLKFPKIEVRFQNLMVESFVHVGSRALPTIPNFIINMAEGLLRNIHVIGGKRNKLTILDGISGVIRPSRLTLLLGPPSSGKTTLLLALAGRLGTNLQTSGKITYNGYDLKEIIAPRTSAYVSQQDWHVAEMTVRQTLEFAGRCQGVGFKYDMLLELARREKLAGIVPDEDLDIFMKSLALGGMETSLVVEYVMKILGLDTCADTLVGDEMIKGISGGQKKRLTTGELLVGPARVLFMDEISNGLDSSTTHQIIMYMRHSTHALEGTTVISLLQPSPETYELFDDVILMSEGQIIYQGPRDEVLDFF…	1420	(NBD-TMD)2
At2g37280		AtABCG33	At2g37280.1	MGSSFRSSSSRNEHEDGGDEAEHALQWAEIQRLPTFKRLRSSLVDKYGEGTEKGKKVVDVTKLGAMERHLMIEKLIKHIENDNLKLLKKIRRRMERVGVEFPSIEVRYEHLGVEAACEVVEGKALPTLWNSLKHVFLDLLKLSGVRTNEANIKILTDVSGIISPGRLTLLLGPPGCGKTTLLKALSGNLENNLKCYGEISYNGHGLNEVVPQKTSAYISQHDLHIAEMTTRETIDFSARCQGVGSRTDIMMEVSKREKDGGIIPDPEIDAYMKAISVKGLKRSLQTDYILKILGLDICAETLVGNAMKRGISGGQKKRLTTAEMIVGPTKALFMDEITNGLDSSTAFQIIKSLQQVAHITNATVFVSLLQPAPESYDLFDDIVLMAEGKIVYHGPRDDV…	1413	(NBD-TMD)2
At2g36380		AtABCG34	At2g36380.1	MLGRDEDLVRTMSGRGSLGSTSHRSLAGAASKSFRDVFAPPTDDVFGRSDRREEDDVELRWAALERLPTYDRLRKGMLPQTMVNGKIGLEDVDVTNLAPKEKKHLMEMILKFVEEDNEKFLRRLRERTDRVGIEVPKIEVRYENLSVEGDVRSASRALPTLFNVTLNTIESILGLFHLLPSKKRKIEILKDISGIIKPSRMTLLLGPPSSGKTTLLQALAGKLDDTLQMSGRITYCGHEFREFVPQKTCAYISQHDLHFGEMTVRESLDFSGRCLGVGTRYQLLTELSRREREAGIKPDPEIDAFMKSIAISGQETSLVTDYVLKLLGLDICADTLVGDVMRRGISGGQRKRLTTGEMLVGPATALFMDEISTGLDSSTTFQICKFMRQLVHIADVTMV…	1453	(NBD-TMD)2
At1g15210		AtABCG35	At1g15210.1	MDYDPAHAMSRGGSMRQTISRSVSKASRNMEDIFNTSSRRTKSVNEDEEALKWASIEKLPTYNRLRTSLMPELGEDDVYGNQILNKAVDVTKLDGEERQKFIDMVFKVAEQDNERILTKLRNRIDRVGIQLPTVEVRYDHLTVKADCYTGDRSLPSLLNAVRNMGEAALGMIGIRLAKKAQLTILKDVSGIVKPSRMTLLLGPPSSGKTTLLLALAGKLDKSLDVSGEVTYNGYRLNEFVPIKTSAYISQNDLHVGIMTVKETLDFSARCQGVGTRYDLLNELARREKDAGIFPEADVDLFMKASAAQGVKSSLITDYTLKILGLDICKDTIVGDDMMRGISGGQKKRVTTGEMIVGPTKTLFMDEISTGLDSSTTFQIVKCLQQIVHLTEATVLISLL…	1442	(NBD-TMD)2
At1g59870		AtABCG36	At1g59870.1	MDYNPNLPPLGGGGVSMRRSISRSVSRASRNIEDIFSSGSRRTQSVNDDEEALKWAAIEKLPTYSRLRTTLMNAVVEDDVYGNQLMSKEVDVTKLDGEDRQKFIDMVFKVAEQDNERILTKLRNRIDRVGIKLPTVEVRYEHLTIKADCYTGNRSLPTLLNVVRNMGESALGMIGIQFAKKAQLTILKDISGVIKPGRMTLLLGPPSSGKTTLLLALAGKLDKSLQVSGDITYNGYQLDEFVPRKTSAYISQNDLHVGIMTVKETLDFSARCQGVGTRYDLLNELARREKDAGIFPEADVDLFMKASAAQGVKNSLVTDYTLKILGLDICKDTIVGDDMMRGISGGQKKRVTTGEMIVGPTKTLFMDEISTGLDSSTTFQIVKCLQQIVHLNEATVLMS…	1469	(NBD-TMD)2
At3g53480		AtABCG37	At3g53480.1	MAHMVGADDIESLRVELAEIGRSIRSSFRRHTSSFRSSSSIYEVENDGDVNDHDAEYALQWAEIERLPTVKRMRSTLLDDGDESMTEKGRRVVDVTKLGAVERHLMIEKLIKHIENDNLKLLKKIRRRIDRVGMELPTIEVRYESLKVVAECEVVEGKALPTLWNTAKRVLSELVKLTGAKTHEAKINIINDVNGIIKPGRLTLLLGPPSCGKTTLLKALSGNLENNLKCSGEISYNGHRLDEFVPQKTSAYISQYDLHIAEMTVRETVDFSARCQGVGSRTDIMMEVSKREKEKGIIPDTEVDAYMKAISVEGLQRSLQTDYILKILGLDICAEILIGDVMRRGISGGQKKRLTTAEMIVGPTKALFMDEITNGLDSSTAFQIVKSLQQFAHISSATV…	1450	(NBD-TMD)2
At3g30842		AtABCG38	At3g30842.1	MAHYRVSSEVENIMNRDRSHRKNEEEDEEEALKLAAMEKLQRLPTYDRARKAVLKGITGGFKEIDMKDLGLAERRELFDRVMTMDDEDWHGEYLRRLKSRFDRVSLHLPTIEVRFEDLNVTAEAYAGSKTVPTVLNSYVNLLKGIGTKIRVLPDRKKRISILNDVSGIIKPGRLTLLLGPPGSGKSTLLKALSGKTETGLRSTGKVTYNGHELHEFVPERTAGYIDQYDVHLPDLTVRETLKFSAKCQGVGTGYDMLAELLRREKDLNIKPDPYLDALMKASVIKGHKEYVVTDYVLKVLGLEICADTIVGNHMKRGISGGQKKRVTTGEMLVGPVGAFFMDNISDGLDSSTTFQIVKSIKQMIHVFDKTALISLLQPPPETFELFDDVIILGEGHIVY…	1406	(NBD-TMD)2
At1g66950		AtABCG39	At1g66950.1	MAAMLGRDEDPVGALSGRVSLASTSHRSLVGASKSFRDVFMPQTDEVFGRSERREEDDMELRWAAIERLPTFDRLRKGMLPQTSANGKIELEDIDLTRLEPKDKKHLMEMILSFVEEDNEKFLRDLRERTDRVGIEVPKIEVRYENISVEGDVRSASRALPTLFNVTLNTLESILGFFHLLPSKRKKIQILKDISGIVKPSRMTLLLGPPSSGKTTLLQALAGKLDDTLQMSGRITYCGHEFREFVPQKTCAYISQHDLHFGEMTVREILDFSGRCLGVGSRYQLMSELSRREKEEGIKPDPKIDAFMKSIAISGQETSLVTDYVLKILGLDICADILAGDVMRRGISGGQKKRLTTGEMLVGPARALFMDEISTGLDSSTTFQICKFMRQLVHISDVT…	1454	(NBD-TMD)2
At1g15520		AtABCG40	At1g15520.1	MEGTSFHQASNSMRRNSSVWKKDSGREIFSRSSREEDDEEALRWAALEKLPTFDRLRKGILTASHAGGPINEIDIQKLGFQDTKKLLERLIKVGDDEHEKLLWKLKKRIDRVGIDLPTIEVRFDHLKVEAEVHVGGRALPTFVNFISNFADKFLNTLHLVPNRKKKFTILNDVSGIVKPGRMALLLGPPSSGKTTLLLALAGKLDQELKQTGRVTYNGHGMNEFVPQRTAAYIGQNDVHIGEMTVRETFAYAARFQGVGSRYDMLTELARREKEANIKPDPDIDIFMKAMSTAGEKTNVMTDYILKILGLEVCADTMVGDDMLRGISGGQKKRVTTGEMLVGPSRALFMDEISTGLDSSTTYQIVNSLRNYVHIFNGTALISLLQPAPETFNLFDDIIL…	1423	(NBD-TMD)2
At4g15215		AtABCG41	At4g15215.1	MAQTGEDVDKAKSFQVEFACGNGVDDEEKLRSQWATVERLPTFKRVTTALLHTGDDSSDIIDVTKLEDAERRLLIEKLVKQIEADNLRLLRKIRKRIDEVGIELPTVEVRFNDLSVEAECQVVHGKPIPTLWNTIKGSLSKFVCSKKETKIGILKGVSGIVRPGRMTLLLGPPGCGKTTLLQALSGRLSHSVKVGGKVSYNGCLLSEFIPEKTSSYISQNDLHIPELSVRETLDFSACCQGIGSRMEIMKEISRREKLKEIVPDPDIDAYMKAISVEGLKNSMQTDYILKILGLDICADTRAGDATRPGISGGQKRRLTTATTLLMDEISNGLDSSTTFQIVSCLQQLAHIAGATILISLLQPAPETFELFDDVILLGEGKIIYHAPRADICKFFEGCG…	1390	(NBD-TMD)2
At4g15233		AtABCG42	At4g15233.1	MTMSQTDGVEFASRNTNENGHDDDDQLRSQWVAIERSPTFERITTALFCKRDEKGKKSQRRVMDVSKLDDLDRRLFIDDLIRHVENDNHVLLQKIRKRIDEVGIDLPKIEARFSDLFVEAECEVVYGKPIPTLWNAISSKLSRFMCSNQAKKISILKGVSGIIRPKRMTLLLGPPSCGKTTLLLALSGRLDPSLKTRGDISYNGHLFSEFVPEKTSSYVSQNDLHIPELSVRETLDFSGCFQGTGSRLEMTKEISRREKLKGIVPDPDIDAYMKILGLTICADTRVGDASRPGISGGQKRRLTTGEMIVGPIKTLFMDEISNGLDSSTTFQILSCLQQFARLSEGTILVSLLQPAPETFELFDDLILMGEGKIIYHGPRDFVCSFFEDCGFKCPNRKSV…	1311	(NBD-TMD)2
At4g15236		AtABCG43	At4g15236.1	MPQTDGVEFASRNNLENGDGDQVRSQWVAIERSPTCKRITTALFCKRDEQGKRSQRRVMDVSKLEDLDRRLFIDELIRHVEDDNRVLLQKIRTRTDEVGIDLPKIEVRFSDLFVEAECEVVHGKPIPTLWNAIASKLSRFTFSKQEDKISILKGVSGIIRPKRMTLLLGPPGCGKTTLLLALSGRLDPSLKTRGEVSYNGHLFSEFVPEKTSSYVSQNDLHIPELSVRETLDFSGCFQGAGSRLEMMKEISRREKLKGIVPDPDIDAYMKAASIEGSKTNLQTDYILKILGLTICADTRVGDASRPGISGGQKRRLTTGEMIVGPIKTLFMDEISNGLDSSTTFQILSCLQQFARLSEGTILVSLLQPAPETFELFDDLILMGEGKIIYHGPRDFICSF…	1388	(NBD-TMD)2
At1g63270	ABCI Subfamily	AtABCI1	At1g63270.1	MSIRRPQIPRLLLQNVSCMRNAQQILRHVNVSLHDGGALVLTGTNGSGKSTFLRMLAGFSKPSAGEILWNGHDITQSGIFQQYKLQLNWISLKDAIKERFTVLDNVQWFELLENKIGKAQPALELMGLGRLVKEKSRMLSMGQRKRLQLARLLAIDRPIWLLDEPSVALDDEGVRLLEYIIAEHRKKGGIVIVATHLPIDIEDAMILRLPPRFPRKMTLIDMLDRADIS	229
Atmg00110		AtABCI2	Atmg00110.1	MRRLFLELYHKLIFSSTPITSFSSFLSYIVVTPLMLGFEKDFSCHSHLGPIRIPPLFPFPPAPFPRNEKEDGTLELYYLSTYCLPKILLLQLVGHRVIQISRVFCGFPMLQLSYQFGRSGMDRLNIPLGSLVLTLLCGIHSRSALGITSSSGWNSSQNPTTSPTLLPLTVSRTSIETEWFHVLSSIGYSSLFVSLFPISVSISLQD	206
Atmg00900		AtABCI3	Atmg00900.1	MSVSLLQPSFLMSKTRSYAQILIGSWLFLTAMAIYLSLGVAPLDFQQGGNSRILYVHVPVAWMSIIVYIATAINTFLFLLTKHPLYLCSSGTGIEMGAFFTLFTLVTGGFWGRPMWGTFWVWDARLTSVFILFFIYLGALCFQKLPVELASILICVGLIDIPIIKFSVNWWNTLHQPGSISRFGTSIHVSMLIPILSNFANFLFLTCILFVLETRLLILSFLESSITEEIEA	232
At2g07681		AtABCI4	At2g07681.1	MDLLYSMTKPESPRSELFHKGLILSDRAELSCRRSLFLSTPRWHLDFPRSSANRSISSFGRPGQPTYTELMPCPPNHERKHPIFQDFLHRALKSFLRRSRLTFSGNGMTRAKERDQGNNYAHQAFAPVSQKAKAYQFVEATSLGKESTGKSRAGVGRGSSFRGASLSYPLLVLFDSSALSRADFGYLWMDDLSRAISQFYPVVSGGLGGGNTPMPPTNPSEGGLLEGYYAHENEHSHNQQRGSPFWSKEYKESGSKRLFLNLEVEDQNTDTIGEQVKAESDKCEKIKAKIIAKTHELLVSEGYHIPDERDIERAINVVMTEHEMIDIDRRKKRFYYLYSRSRLLRYDLPGSSYRSYSRFIPFRCYDVPYSNSGDSRRSIALFTSEWDYWTDLLVTRSYA…	736
At2g07771		AtABCI5	At2g07771.2	MSVSLLQPSFLMSKTRSYAQILIGSWLFLTAMAIHLSLGVAPLDLQQGGNSRILYVHVPAARMSIIVYIATAINTFLFLLTKHPLYLRSSGTGIEMGAFFTLFTLVTGGFRGRPMWGTFWVWDARLTSVFISFLIYLGALRFQKLPVEPASISIRAGPIDIPIIKSSVNWWNTSHQPGSISRSGTSIHVPMPIPILSNFANFPFSTRILFVLETRLPIPSFLESPITEEIEAREGIPKPSSLALFASMAEWLKRPT	256
At3g10670		AtABCI6	At3g10670.1	MAGVNLQLRHAYSIAQFVPTVSSPPPLPTQRVRLGTSPSRVLLCNLRANSAAAPILRTTRRSVIVSASSVSSAVDSDSLVEDRDDVGRIPLLEVRDLRAVIAESRQEILKGVNLVVYEGEVHAVMGKNGSGKSTFSKVLVGHPDYEVTGGSIVFKGQNLLDMEPEDRSLAGLFMSFQSPVEIPGVSNMDFLNMAFNARKRKLGQPELDPIQFYSHLVSKLEVVNMKTDFLNRNVNEGFSGGERKRNEILQLAVLGAELAILDEIDSGLDVDALQDVAKAVNGLLTPKNSVLMITHYQRLLDYIKPTLIHIMENGRIIKTGDNSLAKLLEKEGYKAISG	338
At1g32500		AtABCI7	At1g32500.1	MAAATVLGRLSLIPNLSSKPKLKSNRRTTSTSVSVRAQASFSDPFVLQLAESLEDSLSASPSSSLPLQRIRDSSAETLLSTPWPSRKDEPFRFTDTSLIRSSQIEPISTQQRNSEILDNLTETQFTNAVIIDGFVSNLTIGPSDLPDGVYFGKYSGLPDELTNRISEFIGNFDSGDLFWSINGMGAPDLMVIYVPEGCKVENPIYLRYFSGETGDRESKRLPVSNPRVFVLVEEGGEIGIVEEFVGKDEEGFYWTNPVLEVVVQKNAKLKHSYLQKESMASAHIKWTFVRQEAESEYELVEVSTGGKLGRHNVHVQQLGPDTLTELTTFHMCVNEQTLDLHSKIILDHPRGASRQLHKCIVAHSSGQAVFDGNVRVNRFAQQTNAGQLTRSLLLKPRAT…	475
At4g04770		AtABCI8	At4g04770.1	MASLLANGISSFSPQPTSDSSKSPKGFHPKPESLKFPSPKSLNPTRPIFKLRADVGIDSRPIGASESSSSGTSTVSSTDKLQQYFQNLDYDKKYGFVEDIDSFTIPKGLSEETIRLISKLKEEPDWMLEFRFKAYAKFLKLEEPKWSDNRYPSINFQDMCYYSAPKKKPTLNSLDEVDPQLLEYFDKLGVPLTEQKRLANVAVDAVIDSVSIATTHRKTLEKSGVIFCSISEAIREYPDLIKKYLGRVVPSDDNYYAALNSAVFSDGSFCYIPKNTRCPMPISTYFRINAMETGQFERTLIVAEEGSFVEYLEGCTAPSYDTNQLHAAVVELYCGKGAEIKYSTVQNWYAGDEQGKGGIYNFVTKRGLCAGDRSKISWTQVETGSAITWKYPSVVLEGD…	557
At5g44316		AtABCI9	At5g44316.1	MASLFAIGFSKFSPQPTSDYSKLLKVFHPKPYSLKFLFLKTLNPTRFFKVRANDGTEPSDKLQQYFQNQDYDKKYGFLENIDSFTIPKGLSEETIRLISKLKKEPAWILEYRLKAYAKFLKLEEPKWSDNRYPLLDLQDMCFYSAPKKKPTLNSSDIADEADDPKLLEEFDRLDVPLTKKKKCSPKVAVDAVYNSESIAITNKEPLEKSGVIFCSISEAIRKYPDLIKKYLGRVVPSDDNYYAALNTAVFSDGSFCYIPKNTRCPMPLSSYFRMNSIENTGQFERTLIVAEEGSFVEYSEGCTAISHDKNQLHAAVVELYCAEGAEIKYSTRGLCAGDRSKISWTQVEKGFAITWKYPSVVLEGDDSVGEAENARNTSTCDSMLIGDNAAANTYPYIQV…	470
At4g33460		AtABCI10	At4g33460.1	MNGHCLFAASPPRLFPLRSISSSVSPSGSYRIKFSDNVAVECRNLCFSVSTRQGISVPILRDCSFRIPSGQLWMILGPNGCGKSTLLKILAGVVNPSSGTVFVEKPKNFVFQNPDHQVVMPTVEADVAFGLGKYHDMNQEEVKSRVIKALEAVGMRDYMQRPIQTLSGGQKQRIAIAGALAEACKVLLLDELTTFLDESDQMGVIKAVKDLINAKKGDVTALWVTHRLEELKYADGAVYMENGRVVRHGDAATISDFIKAKQSSYIDQIGS	271
At5g14100		AtABCI11	At5g14100.1	MAVSTFSSPTPVFGIAEPPASFSSTAIGWKQPLRFRRTKKPRVISCDYSCIEVRDVCYRPPGTQLNILNGVNFSLREKSFGLIFGKSGSGKTTLLQLLAGLNKPTSGSICIQGYGDDGQPKADPDLLPTEKVGIVFQFPERFFVADNVLDEITFGWPRQKGSLQLKEQLTSNLQRAFNWVGLDSIPLDKDPQLLSGGYKRRLALAIQLVQTPDLLILDEPLAGLDWKARADVAKLLKHLKKELTLLVVSHDLRELAALVDQSWRMETGGVLVAERPPL	278
At3g21580		AtABCI12	At3g21580.1	MNHSNLANPTVSLTVTLIPKHPIRHLTSPIPNRNFTNPKLLFPLRLNETPSSSLAAKRVFIVRATVDGDGKTGNWVNRLPIPGLGAENVFRLISSATGSPIGQFISSPVTFLHSVDPRIKLVWLLTLVVLPARANLVVRLGLVLCTALLSILVLPRQVWIDQLARVSLLSGILFITLGLGSDGAPPMLQSRTPPSSITSLPNLPMSLSGYSYMLLKLGPLQFTRKGLSVGSTAACLTFIIFQSASICLATTTPEQLALALRWFLFPLTYIGVPVSEIILTLLLSLRFINLVFDEVRSVSLGIVSRRVNWQQLTVLETLDIFASFIRRIFKNIFRHAEQISQAMIVRGFRGESSSHKIYFFSGSSNKFADFASVLCLIGVISTALLSEYFLV	391
At1g65410		AtABCI13	At1g65410.1	MLSLSCSSSSSSLLPPSLHYHGSSSVQSIVVPRRSLISFRRKVSCCCIAPPQNLDNDATKFDSLTKSGGGMCKERGLENDSDVLIECRDVYKSFGEKHILKGVSFKIRHGEAVGVIGPSGTGKSTILKIMAGLLAPDKGEVYIRGKKRAGLISDEEISGLRIGLVFQSAALFDSLSVRENVGFLLYERSKMSENQISELVTQTLAAVGLKGVENRLPSELSGGMKKRVALARSLIFDTTKEVIEPEVLLYDEPTAGLDPIASTVVEDLIRSVHMTDEDAVGKPGKIASYLVVTHQHSTIQRAVDRLLFLYEGKIVWQGMTHEFTTSTNPIVQQFATGSLDGPIRY	345
At1g19800		AtABCI14	At1g19800.1	MMQTCCIHQSFCFPHRVFPRFDASIGIKPPKLCQVGFIGKTQSYGISSPIRQRRLYVNLNANDGHPSMSMLEEETSTENNAPSQEAELPFSKWSPSKYIWRGLSVPIIAGQVVLRILKGKIHWRNTLQQLERTGPKSLGVCLLTSTFVGMAFTIQFVREFTRLGLNRSIGGVLALAFSRELSPVITSIVVAGRMGSAFAAELGTMQVSEQTDTLRVLGADPIDYLITPRVIASCLALPFLTLMCFTVGMASSALLSDAVYGISINIIMDSAHRALRPWDIVSAMIKSQVFGAIISVISCSWGVTTTGGAKGVGESTTSAVVMSLVGIFIADFVLSSFFFQGAGDSLKNCV	350
At3g20320		AtABCI15	At3g20320.1	MIGNPVIQVPSSLMPSSSMIACPRVSPNGVPYLPPKPRTRHLVVRAASNSDAAHGQPSSDGGKNPLTVVLDVPRNIWRQTLKPLSDFGFGKRSIWEGGVGLFIVSGATLLALSWAWLRGFQMRSKFRKYQTVFELSHASGICTGTPVRIRGVTVGTIIRVNPSLKNIEAVAEIEDDKIIIPRNSLVEVNQSGLLMETMIDIMPRNPIPEPSVGPLHPECGKEGLIVCDRQTIKGVQGVSLDELVGIFTRIGREVEAIGVANTYSLAERAASVIEEARPLLKKIQAMAEDAQPLLSEFRDSGLLKEVECLTRSLTQASDDLRKVNSSIMTPENTELIQKSIYTLVYTLKNVESISSDILGFTGDEATRKNLKLLIKSLSRLL	381
At2g37300		AtABCI16	At2g37300.1	MEEEEEKEEGQRTVECLRGRLLAERQVSRSAKEEAELITRKMEELERNLKEEIRLREKAEKRLKLLMKKLEFIKGSRSSEGSSSSEVSCISSVCTSASKEEEEETHDSGAVDEGKTDHATENVASTEEADSSSKLKDVSSGEASVVASTSSHKEESQFGNEFSWYSDAT	169
At1g67940		AtABCI17	At1g67940.1	MPSLWSNESDGSLREHLVDVVVSGSEPKIRVHDLTRVADDGSRILKGVTIDIPKGMIVGVIGPSGSGKSTFLRSLNRLWEPPESTVFLDGEDITNVDVIALRRRVGMLFQLPVLFQGTVADNVRYGPNLRGEKLSDEEVYKLLSLADLDASFAKKTGAELSVGQAQRVALARTLANEPEVLLLDEPTSALDPISTENIEDVIVKLKKQRGITTVIVSHSIKQIQKVADIVCLVVDGEIVEVLKPSELSHATHPMAQRFLQLSS	263
At1g03900		AtABCI18	At1g03900.1	MSFEEEEEEETFEHTLLVVREVSVYKIPPRTTSGGYKCGEWLQSDKIWSGRLRVVSCKDRCEIRLEDSNSGDLFAACFVDPGRRENSVEPSLDSSRYFVLRIDDGRGKYAFIGLGFAERNEAFDFNVALSDHEKYVRREKEKETGETSESDNHIDIHPAVNHRLKEGETIRINVKPKPTTNGTGMLSAALSGTGKPKPLALAPPPKAAGVTRSPLPPPPNDPVASRIASDGCKESRRNEPLSDLSQLKKNLPSTAGSGSSKSTGAASGWAAF	272
At1g03905		AtABCI19	At1g03905.1	MAEKDATASGDDAIRVSGMQFAYEVEDPIFFDFNLDLPAGSRCLLVGANGSGKTTLLKILAGKHMVGGKNVVQVLSRSAFHDTQLVCSGDLSYLGGSWSKTVGSAGEVPLQGDFSAEHMIFGVEGTDPVRREKLIDLLDINLQWRMHKVSDGQKRRVQICMGLLHPFKVLLLDEVTVDLDVVARMDLLEFFKEECDQRGATIVYATHIFDGLETWATHLAYIQDGELNRLSKMTDIEELKTSPNLLSVVESWLRSEIKLVKKKKKPVAPWKPSPFDNSPFRSSRHMAYYR	290
At5g02270		AtABCI20	At5g02270.1	MAVTEEEKKRNSTVEISGLRFTYPGIDGHPPPGSKPLIEDFSITLNSSDRCLLVGSNGAGKTTILKILGGKHMVEPHMVRVLGRSAFHDTGLTSSGDLCYLGGEWRRDVAFAGFEVPIQMDISAEKMIFGVAGIDPQRRDELIKVLDIDISWRLHKVSDGQRRRVQICMGLLKPFKVLLLDEITVDLDVLARADLLKFLRKECEERGATIIYATHIFDGLEDWPTHIVYVANGKLQLALPMEKVKETSKKSLMRTVESWLRKERDEERKRRKERKANGLPEFETRTEESRVTGDPARMLNNGWAAGRLHSTVAGGEDNFVLSSNRVLR	328
At5g44110		AtABCI21	At5g44110.1	MAEKNASAVDGAIRVSGMQFSYDVQDPIFFDFNLDLPAGSRCLLVGANGSGKTTLLKILAGKHMVGGKNVVQVLDRSAFHDTELVCSGDLSYLGGSWSKTAGSAGDIPLQGDFSAEHMIFGVEGIDPFRREKLIDLLDINLQWRMHKVSDGQRRRVQICMGLLHPFKVLLLDEVTVDLDVVARMDLLEFFKEECEQRGATIVYATHIFDGLETWASHLAYINGGELKLSAKLDEIKDLKTSPNLLSVVEAWLRSETKVEKKTKKKPVVTSPFMSSRQMAYYR	282
