# Supplementary material for: Identification and Characterization of ATP-Binding Cassette Transporters in Chlamydomonas reinhardtii
Source: Mar Drugs. 2022 Sep 25;20(10):603. doi: 10.3390/md20100603 (PMC9605142; doi:10.3390/md20100603)
Supplement: Supplementary file 1 [file marinedrugs-20-00603-s001.zip › Table S3.xlsx]

## Sheet: Sheet1
Table S3. Expression pattern of CrABCs’ underlying cell growth and development under daily rhythms
mRNA abundance is expressed in RPKM (reads per kilobase of exon model per million mapped reads). Shading indicates darkness.
The dataset was retrieved from Zones, J.M. et al. (2015, https://doi.org/10.1105/tpc.15.00498).
		Repeat 1																												Repeat 2
New systematic name	Old name	1 h	2 h	3 h	4 h	5 h	6 h	7 h	8 h	9 h	10 h	11 h	11.5 h	12 h	12.5 h	13 h	13.5 h	14 h	14.5 h	15 h	16 h	17 h	18 h	19 h	20 h	21 h	22 h	23 h	24 h	1 h	2 h	3 h	4 h	5 h	6 h	7 h	8 h	9 h	10 h	11 h	11.5 h	12 h	12.5 h	13 h	13.5 h	14 h	14.5 h	15 h	16 h
CrABCA1		1.4	3.6	5.6	5.6	3.2	3.9	3.4	2.6	1.7	1.3	1	1.1	1.1	2	1.6	1.5	1.5	1.4	2	1.7	2.5	2.7	4.6	3.4	5.3	5.6	5.5	4.4	2.5614	5.3063	5.2439	5.5088	4.9056	4.3221	3.214	2.6473	1.8173	1.8095	1.4106	1.2804	1.212	1.8672	2.0643	2.0572	2.158	1.9001	1.943	1.9744
CrABCA2	CrABCA1	12.6	1.2	1.4	1	2.1	3.8	4.5	5.7	5.9	7.9	6.3	5.3	6.2	4.2	4	3.7	3	3.2	3.4	2.8	2.5	2.6	3.1	2.6	3.5	3.6	3.3	3.8	4.7788	2.0856	1.264	1.7753	3.2391	3.5946	4.2533	5.964	6.9293	7.5345	7.851	6.8134	7.6372	4.5787	6.408	4.6208	4.2931	3.7636	3.5733	2.9027
CrABCA3		0	0	0.2	0.5	0.4	0.7	1.1	1.7	2.4	3.4	3	2.2	3.1	3.8	3.5	3.1	2.5	2.1	3.1	2	1.8	1.9	2.4	1.7	2.5	2.5	1.8	0.5	0.0329	0.1916	0.282	0.5565	0.6988	0.9434	1.2677	1.9434	2.6517	3.2986	3.5917	3.3791	3.603	4.9109	7.7576	3.7906	3.956	3.566	2.7283	2.6113
CrABCA4	CrABCA2	59.2	21	24	23.1	16.9	19.7	16.7	13.4	10.2	10.4	11.3	8.6	11.3	3.7	5.8	7.7	7.4	7	7.4	7.1	11.2	14.3	18.1	16.8	23.2	34.6	33.5	39.1	40.4484	24.1884	19.6824	21.8815	21.5763	19.788	15.6723	14.2422	11.6873	8.9424	9.9824	10.3313	10.7127	3.5998	5.9	6.9264	8.9064	10.2893	9.6269	10.7465
CrABCA5	CrABCA3	48.9	20	25.3	22.6	16.1	19.3	14.6	11.1	9.4	12.1	12.9	12.9	14.8	6.2	7.9	8.9	8.8	8.8	9	10.6	16.1	19.7	27.1	25.3	30.8	40	56.9	51.6	36.4565	26.538	21.7386	21.4608	19.6907	18.3352	13.4036	11.1823	10.1474	10.3949	13.7479	13.657	13.6968	8.7887	9.2764	10.5325	11.8946	13.0596	12.4873	14.5437
CrABCA6	CrABCA4	0.1	0.4	0.4	0.8	0.4	0.6	1.1	1.4	1.2	1.3	1.1	0.9	0.6	0.4	0.2	0.2	0.1	0.1	0.1	0.1	0.1	0.1	0.1	0.1	0.2	0.1	0.1	0.1	0.0965	0.1822	0.1819	0.3431	0.4931	0.5024	0.7683	1.333	1.5057	1.2715	1.1368	0.9654	1.0029	0.3934	0.2601	0.3884	0.1874	0.1477	0.1796	0.1054
CrABCA7	CrABCA5	9.1	4.9	6.5	5.6	4	5.2	4.9	4.2	2.9	3.2	2.7	2.6	3.1	2.2	3.5	3.9	3.9	4.4	4.6	3.6	5.4	6.2	8.3	7.9	11.6	12.9	21.4	15.5	8.0954	7.2128	6.4641	6.5981	5.6316	5.8662	5.7046	4.1275	4.0036	3.5039	3.2778	2.9969	2.9698	3.0381	3.8498	4.1538	5.1793	5.1993	4.4123	5.4325
CrABCB1		2	2.8	3.1	3.1	2.6	3.2	3.7	6.2	7.1	8.2	7.2	5.5	5.7	3.1	3.5	3.6	3.6	3.8	3.4	4.2	3.7	2.8	3.7	3.9	3.7	3	2.5	3.2	3.8006	3.9319	3.0022	2.4211	2.4487	2.8542	3.6831	4.5661	8.2173	7.7258	7.4351	6.8085	5.4704	3.8441	4.3989	4.0955	3.5989	3.7248	3.7597	3.5849
CrABCB2		2.2	1.7	2.6	2.8	2.4	3.2	3.9	4.6	4.7	6.3	4.4	3.7	4.5	5.8	4.7	4.3	4.2	4.2	4.1	4.7	4.1	5.3	6.1	5.7	7.3	8.6	10.8	8.3	2.058	2.104	2.5717	2.8673	3.6219	3.4819	3.6329	4.5058	5.035	5.0632	5.4761	5.3114	5.1225	6.6977	9.5658	5.4673	5.8056	6.0515	4.9947	4.863
CrABCB3	CrCds1	2.2	2.2	3.7	6.4	5.7	8.6	12.3	17.9	18	19.7	15.3	12.6	12.2	12.8	10.5	8.6	7.2	6	5.2	5.3	5.3	5.9	6.5	6.2	7.1	6	5.7	3.7	1.7182	4.0749	4.9443	5.2277	7.2313	8.186	9.2831	14.8263	19.7285	19.8784	17.6005	16.5066	13.0445	13.5069	10.632	9.6861	7.7742	6.2944	5.9443	5.4264
CrABCB4		33.5	27.8	30.7	20.7	11.6	16.1	17	15.4	7.3	9.4	9.4	10.1	12.1	6.2	5.9	6.5	6.8	6.1	5.4	6.4	7.9	8.9	12.1	10.8	13.6	14.9	16.9	12	24.9964	37.4774	26.3556	19.2493	13.8531	18.7717	15.392	17.3049	12.8269	9.0918	11.0244	10.3689	13.8404	6.6433	7.2964	7.1539	8.0782	7.6541	7.6054	7.5656
CrABCB5		15.6	2	3.5	3.6	3.6	5.6	7.3	8.8	9	10.7	9.5	10.9	9.6	11.4	9.7	10.2	9.3	8.2	9.2	8.5	8.5	8	9.7	8	9.5	10.3	9.9	8.4	6.161	3.8174	3.3329	3.6313	4.93	5.4803	6.097	7.7015	9.9594	10.3681	9.7468	10.5045	11.1254	12.8201	14.3074	10.9769	10.8026	10.1716	9.6557	9.4797
CrABCB6		2.4	0.5	0.5	0.4	0.5	0.6	0.6	1	1.5	4	4.5	4.8	4.1	11.4	10.1	7.7	6.6	5.1	5.1	4	4.2	5.5	6.9	7.4	6.3	10.4	20.4	6.4	0.6474	0.418	0.6513	0.4261	0.7015	0.6718	0.7605	0.8667	1.086	2.5289	4.202	4.4108	5.2168	14.1724	13.0902	10.1499	8.7075	8.2268	6.627	5.42
CrABCB7		45.7	8.8	15.9	14.5	12.7	17.2	16.6	22.1	15	21.6	22.8	23.7	23.7	11.4	14.2	14.9	15.3	15	15.4	16.9	20.9	22.4	26.3	26.7	33.7	57.2	30.3	29	18.1887	14.2564	15.0658	12.2116	13.7255	16.0468	14.5947	15.5377	17.2599	17.2149	21.4274	22.7232	24.5209	13.0862	15.1748	16.4306	19.5046	19.342	18.1288	18.4964
CrABCB8		15.2	10.8	8	4.6	2.6	3.8	3.5	3.6	4.6	8	7.4	8.4	6.8	2.1	3.3	4.9	5	5.4	5.1	4.9	5.5	5.3	6.9	5.8	6.5	6.1	5.4	7.4	21.2542	12.7901	7.378	3.9816	5.2713	4.0963	3.6555	2.9217	4.3801	6.6786	7.2535	7.3066	7.0203	2.7515	4.5514	5.2731	5.6008	5.6822	6.1865	4.6072
CrABCC1	HLA3	3.7	1.7	2.1	3.2	2.7	2.8	2.7	2.9	2	1.8	2	1.7	2	1.3	1.3	1.5	1.9	1.8	2	2.4	3.4	3.7	5.8	5.6	8.8	14.4	7.8	17.6	3.0278	2.2166	2.2555	1.9906	2.2483	3.0331	3.0099	2.1626	1.8367	1.458	1.9414	1.7909	2.1552	1.2216	1.1668	1.7645	2.3047	2.2958	2.0426	2.5839
CrABCC2		8.2	7.2	10.8	9.3	6.3	7	6	5.3	3.2	3.5	4.1	3.9	4.4	2.2	2.7	3.2	4.2	4.1	4.7	5.1	6.8	7.2	10.5	9.6	14.6	16.4	19.9	19	10.6651	12.4464	10.5726	9.6062	9.046	7.555	6.4677	5.8373	3.9916	4.0093	3.5416	3.9408	4.7351	2.7454	3.5643	3.757	4.42	4.8806	4.9081	5.2547
CrABCC3		15.3	8.8	11.2	8.3	6.8	9.4	8.8	9.8	7.2	7.9	7.1	7.7	7.1	3.4	4.3	4.9	5.1	5.7	6.3	5.8	8.6	8.9	12.4	10.7	15.5	17.5	18.7	17.2	20.5429	14.2517	10.5208	9.8399	9.6269	9.3818	9.0643	9.489	8.187	8.3532	8.0336	7.6764	7.133	4.1073	4.8974	5.6513	6.9616	7.8489	7.0548	7.9235
CrABCC4		0.1	0.1	0.1	0.2	0.5	1	1.6	2.3	2.7	3.4	2.7	1.9	2.4	3.3	4	3.9	3.4	3.1	3.7	3	3.6	2.8	3.7	2.2	3	2.4	0.5	0.7	0.0115	0.0353	0.0705	0.2149	0.4583	0.846	1.5635	2.0132	2.7767	2.8139	3.4046	3.1888	2.8698	4.6171	6.5098	4.7936	4.8602	3.7378	3.4636	3.3347
CrABCC5		76.7	1.5	6.5	7.2	4.9	4.5	3.1	2.2	1.9	2.3	2.5	3.4	2.8	1.4	1.3	1.6	2	1.6	2	2.2	3.3	4.5	7.1	6.2	10.3	13	17.1	17.2	18.8875	8.2402	5.6215	6.6815	4.8784	4.3376	2.6134	2.5594	1.5062	1.9695	3.0199	2.8727	3.0018	1.939	2.4209	2.0707	2.1759	2.3693	2.3854	2.1555
CrABCC6		0.9	0.3	0.9	1.1	1.7	2.1	2.5	3	3.4	5.1	5.9	4.8	4.6	6.5	5.4	4.7	5.1	4.6	5.6	5.9	5.1	5	5.7	5.2	6	5.6	3.4	3.5	0.6631	1.0727	1.0534	1.6194	2.3712	2.3156	2.7352	3.1943	3.4481	4.6353	5.3853	5.6472	5.9196	7.91	7.0689	5.8201	6.1987	6.3796	5.8518	5.7002
CrABCC7		2.9	2.5	2.7	2.8	2.1	3.5	3.6	4.3	3.4	5.2	5.4	4.4	4.4	4.5	4.1	4	3.9	4	4.2	3.7	4.1	4.2	5.1	4.1	5.9	5.9	6.9	5.5	3.6896	3.4202	2.467	2.6375	2.7508	3.4125	3.7366	3.661	3.9385	3.7937	5.0217	4.7242	4.0768	4.5638	4.361	4.7563	5.183	3.994	4.0693	4.0949
CrABCC8		37.6	13.7	15.9	15.3	15	19.3	22.3	22.5	20	15.7	11.9	9.9	10.4	2.4	3.8	5.1	5.4	6	6.5	7.2	8.6	11.3	16.9	16.8	20.2	27.4	36.7	43.1	31.2393	20.124	13.5386	16.0817	17.6366	18.3816	19.2829	22.1242	22.7115	18.1093	13.3534	12.5017	9.4725	2.562	4.146	5.5888	7.1794	7.7876	8.036	9.1629
CrABCC9		0.0293	0.0767	0.2212	0.3501	0.4579	0.9761	1.3507	2.1978	2.8605	3.7041	3.6603	2.5282	3.9736	4.8528	5.1438	5.4097	5.0492	4.9799	6.7679	5.0278	5.0302	4.3991	5.048	3.8814	5.2431	5.0613	4.7555	2.4908	0.0869	0.2897	0.5091	0.7214	1.0286	0.8726	1.3337	2.0799	2.5902	3.5892	3.9256	3.9017	4.699	6.503	8.653	6.8581	7.3601	6.8652	6.4787	6.7552
CrABCC10	CrMRP2	329.5	131.7	143.1	120.1	99.1	115	102.7	72.7	52.3	50.1	62.3	64.2	69.8	28.1	22.4	30	29.2	28.6	31	34.1	39.5	43.2	57.3	51.4	60.6	63.3	59.4	89.5	290.434	182.843	122.494	117.168	122.313	118.645	104.231	85.1989	61.3548	55.7498	54.7914	58.5593	64.5503	27.0056	26.5569	30.5908	38.03	43.9971	39.4176	39.9802
CrABCD1		0.2	2	2.6	3.1	3.3	3.3	4.6	5.4	5.2	8.2	8.1	5.8	6.8	5.7	4.5	4.1	3.5	3.3	4.8	2	2.2	1.6	1.5	1.6	1.5	1.4	0.5	0.5	0.3489	2.3249	3.3905	4.0806	4.0754	4.0537	4.3944	4.8426	5.3452	7.0653	7.0993	7.8503	8.9622	6.2989	5.7333	4.9941	3.7377	3.7509	3.7837	2.848
CrABCD2		30.2	18.6	20.9	17.9	12.5	14.2	14.3	13.2	9.6	5.8	4.7	3	3.9	1.6	1.6	1.9	1.7	1.9	2.4	1.7	2	1.9	3	3.1	3.4	3.2	5	9.7	32.4644	21.3457	18.0835	16.9198	14.733	15.7214	16.2101	14.3177	12.8824	8.6322	5.7428	4.4645	4.4886	1.9791	2.1336	2.2757	1.9417	1.683	1.929	2.042
CrABCD3		3.7	5.7	8.4	11.2	10.1	11.2	12.2	17.1	17.7	20.2	17	11.8	13.2	15.7	11.9	11.3	12.2	13	15.5	18.9	25.2	37.3	52.6	61.3	92	113.9	119.6	100.5	6.9232	9.8326	10.5058	13.0729	14.4988	13.7589	12.7501	14.6986	18.4243	20.6116	18.8725	16.2423	15.0555	19.029	16.8215	12.3479	14.0111	13.4364	14.1061	18.4465
CrABCE		210.1	211.3	209.8	152.5	97.2	108.4	91.4	85.2	72.2	108.4	113.9	102.5	113.3	78.4	62.6	72.5	76.7	79.7	71.8	85.7	105.4	119.8	144.7	135	165	180.6	172.3	190.7	231.191	221.407	191.034	156.369	121.974	118.855	96.7455	85.6702	81.5553	93.0977	112.296	111.485	112.726	82.732	76.2613	78.333	90.7901	91.0288	85.0528	95.9865
CrABCF1		117.6	118	103.6	62.7	33.7	47	51.8	56.1	56	69.1	64.9	47.5	54.7	27.4	21.1	27.1	27.3	26	21.9	24.5	34.6	37	50.5	41.5	56.4	56	60.3	67	174.892	130.167	93.2732	62.4083	45.2916	47.4814	44.9152	50.8958	54.9435	60.3788	64.9852	59.6703	53.4261	27.5505	21.5496	28.1675	32.7978	29.1588	27.2737	26.6
CrABCF10		39.3	23	24.3	17.9	11.1	14.4	13.6	13.9	13.2	17.4	19.7	18.4	20.2	13.1	9.1	11.9	14.2	14.6	14.1	14.6	15	14.1	17.1	14.2	15.9	16	15.1	16	31.5741	26.8216	21.2098	19.2212	15.2371	16.0075	13.7463	13.5405	13.9325	18.0892	20.2674	19.455	21.5824	13.8594	12.8456	11.5712	13.9103	13.5312	13.8975	13.8094
CrABCF11		143	85.1	74.5	44.3	28.5	34	25.8	17.9	21.6	30.7	37.5	35.6	35.8	1.2	3.1	4.7	5.1	5.8	4.6	3.9	4.8	5.1	6.7	6.6	9	7.7	8	19	203.85	103.601	53.6498	38.436	35.1538	38.0994	30.4631	27.1608	23.7482	29.3459	30.1228	35.7384	23.7374	1.1304	4.0167	3.8281	5.3273	5.7439	5.489	5.097
CrABCF2		226.2	85.7	92.1	64.5	41.6	55.9	51.3	37.7	27.2	35.5	37	31.1	34.3	5.2	7.7	9.8	10.6	11.4	10.3	11.1	17.6	17.4	23.4	21.5	30.8	33	28.3	37.3	183.589	106.196	71.9647	61.0032	53.884	60.8353	52.9014	44.0313	34.5956	31.2469	31.9427	36.8077	24.0578	5.4097	8.4505	10.8811	12.7209	13.6896	13.8588	13.4205
CrABCF3		154	6.6	4.5	6.6	8.7	9.2	6.7	7	6.2	8.6	8.7	6.2	7.1	13	14.7	17.2	16.5	16.1	17.8	13.9	16.6	17.2	18.5	15.8	17.1	19.8	11.8	9.4	27.2131	4.9171	5.6373	8.5752	10.1287	10.1544	7.7098	7.3362	7.0879	7.2591	9.288	8.3171	12.266	16.032	14.9382	17.8646	18.889	19.8514	16.6201	15.8563
CrABCF4		1021.3	727.2	881.2	723.5	538.5	601.2	437.6	291	180.1	185.7	223.2	221.4	256.1	256.6	279.9	308.9	316.3	348.3	358.7	487.3	745.3	865.3	1129.7	1173.5	1470.7	1567.6	1430.2	1922.9	1097.92	1000.96	776.067	730.443	713.051	673.608	495.695	355.828	255.633	204.538	201.982	213.905	228.026	237.976	306.706	290.961	349.878	385.363	385.315	458.638
CrABCF5		22.4	27.4	29.8	22.7	14.4	13.8	8.9	6.1	4	5.1	5.7	5.1	7	3.1	4.5	5.7	5.4	6.6	7.3	6.4	11.3	13.1	16.4	15.1	17.3	18.6	19.5	17.9	28.8404	30.4126	24.7946	23.2373	18.3978	15.8838	9.9773	7.9652	5.9524	4.4191	5.1164	5.9832	5.9218	3.3717	4.2082	4.9374	6.483	6.7386	7.7331	8.2884
CrABCF6		47.6	43.1	32.7	23.3	13.6	16.1	11.3	6.2	4.2	3.6	4.3	4.5	4.9	2.1	3.6	5.6	6.9	8.4	9.8	10.6	14.3	16.2	19.2	19.1	24.4	26.7	23.1	32	69.2969	46.4101	28.7952	23.9608	21.5688	19.4484	14.9365	10.0781	5.5759	4.1692	4.8869	4.4049	4.017	3.0905	4.5609	5.8945	8.0011	8.6562	10.1545	11.673
CrABCF7		53.9	82.9	115.1	100.9	85.8	76.6	64.8	45.1	21.1	15.3	18	20	21.2	16.4	19.2	32.9	42.3	51.3	54	65.7	70.4	67.5	71.8	69.9	67.9	63.6	54.4	60.1	63.3428	102.786	108.217	95.8228	89.7577	75.5011	65.2461	54.2431	32.751	18.6325	15.4216	15.4311	16.6367	12.9783	15.0086	24.1549	30.4852	39.3039	42.208	51.0176
CrABCF8		50.1	35.8	39.1	26.4	18.7	22.4	16.3	10.9	4.9	6	7	6.8	8.6	0.7	2.4	5	5.9	5.5	5.3	8.9	10.5	13.1	17.6	15.7	21.2	20.7	23.4	28.8	67.217	44.5935	33.6294	27.6885	26.0025	26.6995	21.8573	14.5182	9.3507	5.5664	6.1788	7.0385	6.0752	0.9346	2.6117	4.9826	6.5278	8.2819	8.4726	8.6912
CrABCF9		266.9	179.6	146.7	73.4	44	51	50	51.3	67.1	105.4	116.4	107.8	100.1	3.6	8.4	8.7	9.3	8.6	6	9.5	9.7	11.8	16.3	17.2	24.4	23.5	30.5	92.6	328.364	184.287	112.235	68.9345	60.3596	65.5102	53.6001	55.5345	64.9551	93.0684	98.9977	111.088	56.1563	5.1573	8.3419	11.3394	12.0639	11.5237	9.9337	9.3307
CrABCG1		5.1	4.5	5.2	3.9	3	3.1	3.5	3.2	2.3	2.4	3.1	2.8	3.1	3.9	4.4	4.3	4	4.1	4.1	3.8	5.9	5.9	7.1	7.3	8.7	9.8	12.1	12.1	4.2514	3.6199	3.01	3.5606	3.3593	3.1185	2.1993	2.775	2.4425	2.5537	2.6063	2.6732	2.7115	3.2104	4.3321	4.4947	4.6798	4.1937	4.3407	4.5182
CrABCG10		5.4	5.7	9.7	7.9	8.1	11.8	12.9	14.3	13.2	12.9	10.2	10	8	10.1	9.8	10.3	9.7	8.7	8.3	9.4	11.7	13.9	19.8	17.7	21.5	25.2	39.1	29	8.2502	11.396	8.6659	8.2258	10.2818	10.9127	11.8112	12.7038	14.8517	14.1694	12.9943	10.8402	9.6177	11.7566	11.5181	11.1837	13.2249	11.4094	10.2029	10.806
CrABCG11		273.7	68.4	55.7	28.2	16.6	16.9	11.5	7.3	7.9	13.9	19.4	22	23.6	7.2	8.9	12.6	12.5	14.6	12	15.5	18.5	19.1	23.3	23.1	29.1	41.9	38.2	66.9	172.264	83.8694	41.7862	23.297	17.8649	17.2921	11.5418	10.459	8.3285	10.0142	15.7644	19.6086	17.766	7.5571	9.1512	12.8883	17.9293	18.9023	18.9266	19.7905
CrABCG13		0.1	0.1	0.5	0.5	0.8	1	1.3	1.5	2	2.9	2.3	2.3	1.9	2.4	2.1	2.2	1.8	1.6	2	2	2	2.2	2.9	2.6	3.3	3.7	3.8	2.7	0.2435	0.4752	0.583	0.9101	0.9187	1.0827	1.1564	1.4653	2.3245	1.963	2.5983	2.415	2.367	2.7723	3.4077	2.1615	2.3262	2.1653	2.1549	1.9776
CrABCG14		17.7	2.8	1.4	1.3	0.9	0.7	0.5	0.3	0.2	0.3	0.4	0.2	0.5	0.9	0.6	0.7	1	0.8	0.8	1.3	1.3	2	1.7	2.4	3	8.5	13.2	22	6.1593	2.018	1.0599	0.9523	0.7283	0.6184	0.3832	0.2917	0.2353	0.1987	0.2488	0.5782	0.3772	0.6163	0.5407	0.7437	0.9028	0.8688	0.8989	1.1175
CrABCG15		0.5	0.5	1.5	3.5	3.7	4	6	8.9	11.6	15.5	16.3	16.2	16.7	18.8	19.6	16.7	13.7	11.9	11	9.6	9.9	7.5	9.5	6.9	8.1	7	5.2	4.4	0.5658	1.2394	2.0464	2.7648	2.9746	4.1519	5.3981	7.3261	10.6999	14.831	15.2222	17.1144	18.2979	23.2539	23.126	18.3941	17.9577	15.9481	14.0601	12.8173
CrABCG16		3.1	1.8	3.7	4.6	4.2	5.4	6.7	7.2	6.1	6.7	6.9	5	5.9	6.1	6	5.4	5.1	4.5	4.5	4.2	4.6	6.3	9.2	7.8	10.2	12.9	22.4	11	3.1367	3.4399	3.5289	4.427	5.9858	6.1406	6.5925	7.2731	7.4673	7.2487	7.0161	7.4248	6.9868	7.7059	10.0166	6.32	6.711	5.5533	5.3428	5.0801
CrABCG17		12.5	3.1	6.5	12	17.7	20.9	15.8	8.1	4.8	3.2	3.9	3.3	3.6	0.4	0.1	0.2	0.1	0.1	0	0.3	0.2	0.4	0.5	0.2	0.3	0.3	0.1	0.1	3.2661	4.1224	7.3563	13.1902	20.189	22.7685	19.6257	13.5508	7.5214	3.5856	3.0775	3.0699	3.9594	0.3429	0.1467	0.3943	0.193	0.2083	0.1519	0.223
CrABCG18		0.1	0.4	4.4	11	9.8	12.1	12.9	13.6	11.9	9.8	9.1	8.5	6.8	10	9.2	6	5.2	4.9	4.2	5.3	5.5	5.5	5.5	5.7	5.4	4.4	2.6	2.8	0.1269	1.2069	6.6563	11.1293	11.5919	11.2988	13.7025	14.4533	12.7496	11.9056	8.6302	7.9027	8.8597	10.865	8.5492	6.6413	5.267	4.5465	4.1146	4.0712
CrABCG19		53.3	13.6	18.3	17.6	11.6	14.5	11.6	9	5.9	6.7	7.5	8	8.8	2.5	4.4	5.6	6.6	6.7	8.5	10	16.9	21.6	35.6	32.1	46.7	55.4	40.1	49.7	28.9743	19.4844	14.5584	14.1426	13.3807	13.7047	10.206	9.8043	7.5951	6.2553	7.9431	7.7302	7.9356	2.7311	5.7511	6.2131	9.1085	10.3404	9.5859	11.2677
CrABCG2		0.1	0	0	0	0	0	0	0.2	0	0	0	0	0	0	0	0	0	0	0	0	0	0	0	0	0.7	10.2	0.5	0	0.014	0.0215	0.0688	0.0191	0.1166	0.0723	0.0427	0.021	0.0339	0.0286	0.0717	0.0052	0.0132	0.0113	0.0109	0.049	0.0771	0.0466	0.034	0.0332
CrABCG20		17.4558	5.8453	7.7316	10.1687	8.2031	13.6779	13.4051	13.1766	9.5672	11.3354	11.2897	7.6572	10.711	6.149	6.7782	7.0654	7.4948	7.0413	9.4048	8.0238	9.9948	11.278	15.6783	12.0118	16.7624	17.9988	24.3065	15.5589		8.2426	7.6153	8.7446	11.9461	13.2213	14.2566	12.4465	11.2966	9.6895	10.7203	12.083	10.9677	12.6766	8.372	11.2974	7.9846	9.9397	9.6873	9.0321
CrABCG21		19.4	7.2	4.3	4.6	3.4	4.7	3.4	3.7	3	4.1	4.4	6.6	2.9	3.3	4.2	4.6	4.5	4.1	4.7	4.3	6.3	5.6	7.6	8.2	9.7	12.6	17.7	18.5	9.5677	6.924	4.0499	5.6257	4.9084	4.5668	3.8989	3.1766	4.023	3.2877	3.6214	4.1778	3.58	3.7763	4.1954	4.5229	5.5755	6.2835	5.2983	5.6138
CrABCG22		0.3	0.2	0.4	0.7	0.5	0.6	1	1.1	1	1.2	1.2	1.2	1	2.1	1.8	1.9	1.6	1.7	1.7	2	2.2	2.2	3	4	7.9	11.6	14.8	46.2	0.6653	0.8811	1.0188	0.8118	1.0543	0.6784	0.7976	1.1197	1.2046	1.0481	1.1112	1.1074	1.0354	1.9181	1.7128	1.582	1.9915	1.9304	1.5909	1.7625
CrABCG23		0.4	0.3	0.6	0.8	0.9	1.1	1	1.4	0.5	0.5	0.3	0.1	0.2	0.2	0.2	0.1	0.1	0.2	0.2	0.2	0.7	0.5	0.9	0.9	1	1.7	2.8	2.4	0.5605	0.3482	0.6606	0.8245	1.1073	1.2421	1.1516	0.966	1.0278	0.6654	0.3766	0.3075	0.1997	0.1937	0.2044	0.2103	0.2025	0.1882	0.2403	0.3611
CrABCG24		2.5	7.6	7	3.9	2.7	2.4	2.8	3	3	4.1	5.1	3.5	4.8	2.8	2.7	2.5	2.5	2.2	2.6	3	3.1	4.5	5.6	5.3	6.6	6.4	8.4	8	3.8712	13.6086	3.8551	2.5935	1.6269	2.4365	2.0162	2.4675	2.2991	3.9394	4.5223	4.5641	5.3211	3.3908	4.3035	3.2612	3.2949	3.2953	3.1047	3.1931
CrABCG25		0	0.2	0.1	0.1	0.1	0.2	0.3	0.4	0.8	1.3	1.3	1.2	1.4	1.4	1.1	1.2	0.8	1	1	1	0.7	0.6	0.6	0.6	0.7	0.6	0.5	0.5	0.0327	0.0668	0.0267	0.0777	0.1989	0.2163	0.2651	0.3503	0.7099	1.1324	1.6452	1.5423	1.6345	1.9936	1.7932	1.6712	1.3806	1.3543	1.5015	1.1277
CrABCG26		134.4	15.8	15.9	15.4	11.6	15.1	10.8	9.9	7.6	11.5	12.9	14.4	13.3	5.7	4.8	5.1	5.2	5.2	5	5.3	6.9	7.6	10.6	8.8	12.1	13.8	15.6	15.9	36.1204	18.6732	14.0852	14.6556	15.0715	15.8699	12.4547	11.3378	8.303	8.3571	12.3483	12.5969	11.4416	7.1119	5.2306	6.8169	6.8804	7.2939	7.0855	6.3416
CrABCG3		0.2	1.5	2.6	4.4	3.4	3.9	6.4	6.6	9	13.3	12.7	12.8	13.5	24.1	20.2	16.2	14.1	11.8	9.8	11.9	10.8	10	8.4	7	6.3	5.6	2.9	9.3	0.2637	1.66	3.2985	4.367	4.977	4.5939	5.6036	6.5406	9.6498	11.1485	13.4584	14.9769	15.3883	28.9048	21.4376	18.0066	17.6098	16.9368	13.428	13.2872
CrABCG4		1.8	0.6	1.2	1.2	0.8	0.7	0.8	0.6	0.4	0.4	0.9	0.8	2.2	5.7	7.4	8.6	6.7	6.6	7.7	7.1	7.8	8.9	10.4	9	13	16.2	15.7	11.3	2.2373	1.4403	1.1832	0.9575	0.9562	0.8213	0.6382	0.6231	0.4492	0.3794	0.597	0.7052	1.6042	5.2219	8.3544	9.565	10.8444	10.5785	9.302	9.4114
CrABCG5		4.2	0.4	0.4	0.9	1.4	1.5	2.6	3.3	3.5	5	5.2	6.4	5.2	7.3	5.5	4.5	4.4	4.2	3.9	4	4.1	3.7	3	2.6	2.7	3.8	1.7	1.3	0.8502	0.2761	0.6372	1.0129	1.395	1.6923	2.6992	3.3073	3.3326	4.0787	4.9827	4.8366	8.6513	7.5332	5.5293	4.8144	4.4137	4.5776	4.6455	4.1076
CrABCG6		2	5.1	6.4	5	1.8	2.8	2.7	2.8	1.9	3.6	5.1	6.4	5.7	2.1	2.1	1.8	1.7	1.6	1.8	1.4	2.6	2.7	3.4	3	2.9	4.1	4	5	3.363	6.498	6.8942	4.495	2.9779	2.7706	2.6611	2.4822	2.7064	3.1998	4.0966	4.658	5.4893	2.2141	2.1121	2.2091	2.264	2.0075	2.6845	2.4941
CrABCG7		9.5	4.1	5.9	5.6	3.7	4.2	4.1	4.1	3.8	4.6	5.2	3.9	5.8	6.4	6.5	7	6.2	6	6.6	6.6	7.3	8.7	12.3	11.5	14.8	17.3	17.4	19.2	8.0412	5.5654	5.6232	4.9653	4.2927	4.9118	3.7781	3.9393	3.7225	3.6997	5.0485	4.9725	5.2625	6.504	6.9486	7.1978	8.143	8.6333	7.4877	8.0005
CrABCG8		0.1	0	0.2	1.5	2	4.1	6.9	9.2	8	9.9	9.5	7.7	8.6	12.4	11.5	10.3	7.9	7	7.1	6.3	6.6	6.5	8.5	7.7	10	11.1	9.7	7.5	0.0963	0.2259	0.5136	1.6094	2.295	3.7172	5.1495	7.4333	8.9177	9.6561	9.9929	9.4498	9.7359	15.0012	14.2731	11.4701	10.4281	8.9614	8.8661	8.2464
CrABCI1		12	23.4	10	6.9	7	6.3	5.2	6.1	10	13.2	14.4	16.9	14.1	11.5	13.7	15.9	19.4	23	26	22.9	21.7	17.8	14	14.1	10.7	10	8	9	16.4692	11.88	10.1738	6.9506	7.9579	5.6166	6.1065	6.5041	7.6698	12.2723	13.6542	14.2451	12.5478	12.1717	12.9094	14.5792	15.9975	17.189	16.0428	17.9076
CrABCI2		142.3	66.4	74.3	74.4	68.8	74.2	65.3	61.4	57.8	84.5	91.6	74.9	84.8	33.2	21.9	23.9	29.5	35.7	37.2	57.8	82.7	89.5	91.9	82.1	69.8	56.2	30.2	33.2	77.5256	71.3633	69.1211	64.9801	62.6768	65.6612	61.4851	55.6588	49.3821	61.1541	79.558	83.6633	77.4256	28.4089	17.7017	22.0842	25.8602	31.1839	30.9639	35.9641
CrABCI3		1	1.2	1.7	1.7	1.2	1.6	2.4	1.6	1.4	1.5	1.4	1.3	0.7	0.9	1.2	1.6	1.4	1.8	1.8	1.1	0.9	1.4	1.7	1.5	1.9	1.5	1.4	1.4	1.079	1.5996	1.5863	1.87	1.3735	1.6933	2.2988	1.5875	1.9973	1.1733	1.1015	1.1827	1.1809	1.1552	1.4142	1.8504	1.0857	1.6103	1.131	1.6814
CrABCI4		123	180.5	215.9	166.6	125.9	108.2	75.9	39.6	21.7	30.5	48.1	50.5	57.3	30.1	35.4	51.6	53.4	52.3	55.6	52.7	57.6	51.6	54.8	50	49.5	40.6	23.8	40.1	163.76	183.817	167.573	145.898	136.025	114.597	86.4218	54.4111	30.2509	22.3036	35.4803	44.6896	46.3244	19.0927	21.8515	36.8016	42.4947	44.897	44.1018	46.5741
CrABCI5		24.2	26.3	17	18.9	13.9	12.5	9.6	7.4	6.7	7.9	6.6	4.3	6	2	1.1	1.8	1.5	1.7	1.6	2.5	2.2	2.4	2.5	2.9	2.5	1.9	2.9	4.4	28.217	18.4623	12.733	12.7847	12.6491	13.0073	11.9275	9.4284	7.1531	6.9995	6.3848	6.0803	5.0734	1.6614	1.3365	1.6403	1.6002	1.5596	1.422	2.1706
CrABCI6		21.7	13.5	15.1	11.5	11.3	10.1	9.5	11.5	10.1	11	11.3	9.9	11.2	7.2	10.6	14.8	15	15.7	15.2	13.9	16.3	14.8	16.1	14.1	15.6	14.6	15.5	17.6	25.376	18.1758	15.0562	12.4148	10.4582	10.7801	9.0508	9.5974	10.8628	11.1653	10.9441	10.9331	10.1779	6.9361	10.6192	14.7961	15.1828	17.9051	14.3349	15.0157
CrABCI7		3.4	15.5	20.5	25.2	28.4	39.6	40.5	43.7	34.2	33.5	22.8	17.3	20	22.4	18.3	17.2	14	13.2	11.6	15.3	17.2	19.2	27.8	22.3	30.8	31.9	29.9	28.3	5.984	16.8292	20.432	32.2856	34.2892	35.4053	30.4196	37.1372	39.1174	34.2672	27.874	24.7502	22.4135	27.4055	19.7125	19.9295	18.2349	15.7611	16.3037	15.8254
CrABCI8		50.9	37.1	21.7	13.2	10.4	9.8	7.6	8.8	9.8	14.8	15.8	17.7	16.9	11.4	13.6	17.7	17.3	18.9	17.6	19.4	19.2	18.3	17.5	14.7	16.1	14	12.6	16.6	60.8943	32.3537	19.269	13.1351	11.5076	12.2139	9.8519	9.0594	9.0105	12.2679	13.5284	15.5682	13.6468	9.1119	14.6028	16.7362	17.4939	16.797	16.6734	14.8728
CrABCI9		20.2	16	9.2	8.4	6.6	6.3	4.4	2.2	1.7	2.6	2.5	2.7	3	0.3	0.4	0.4	1	0.8	0.8	0.7	1.4	1.2	1.7	1.8	1.4	1.4	1	3.3	22.514	11.8655	9.4136	8.4357	7.8507	7.5889	4.797	2.9544	2.0108	1.7528	2.3311	2.9315	2.8479	0.2804	0.4706	0.6091	0.7372	1.3364	0.8448	0.9697
[truncated: 9 more columns]
