# Supplementary material for: Identification and Characterization of ATP-Binding Cassette Transporters in Chlamydomonas reinhardtii
Source: Mar Drugs. 2022 Sep 25;20(10):603. doi: 10.3390/md20100603 (PMC9605142; doi:10.3390/md20100603)
Supplement: Supplementary file 1 [file marinedrugs-20-00603-s001.zip › Table S4.xlsx]

## Sheet: Sheet1
Table S4: Expression pattern of CrABCs under high-concentration CO2 conditions
BioProject Accession:	PRJNA649016
	Run Accession: SRR12334097, ST replicate 3
	Run Accession: SRR12334098, ST replicate 2
	Run Accession: SRR12334099, ST replicate 1
	Run Accession: SRR12334100, LT replicate 3
	Run Accession: SRR12334101, LT replicate 2
	Run Accession: SRR12334102, LT replicate 1
	Run Accession: SRR12334103, CK replicate 3
	Run Accession: SRR12334104, CK replicate 2
	Run Accession: SRR12334105, CK replicate 1
Strain:	Chlamydomonas reinhardtii FACHB-265
Culturing conditions:	ATP medium, 20 ± 0.1°C, 100 µmol photons m−2 s−1, 12/12h day-night cycle
Sampling:	For CK, cells cultured at 400 ppm CO2 were inoculated and cultured with the bubbling of 400 ppm CO2 for 7 days.
	For ST, cells cultured at 400 ppm CO2 were inoculated and cultured with the continuous bubbling of 1000 ppm CO2 for 7 days.
	For LT, cells were cultured in 1000 ppm CO2 for 720 days, then, inoculated and cultured with the bubbling of 1000 ppm CO2 for 7 days.
												mRNA abundance is expressed in FPKM (fragments per kilobase of exon model per million mapped fragments).
			LT VS CK				ST VS CK					ST Groups			LT Groups			CK groups
Gene loci	New systematic name	Gene Synonyms	log2(Fold Change)	p-value	adjusted p-value	type	log2(Fold Change)	p-value	adjusted p-value	type		ST replicate 3	ST replicate 2	ST replicate 1	LT replicate 3	LT replicate 2	LT replicate 1	CK replicate 3	CK replicate 2	CK replicate 1
Cre02.g077951	CrABCA1		0.526262	0.00624028	0.0121032	normal	0.471731	0.00775443	0.0302563	normal		1.55	1.2	1.57	1.37	1.5	1.12	0.81	1.23	1
Cre03.g151400	CrABCA2	CrABCA1	0.538683	0.00115589	0.00257931	normal	0.366164	0.0144825	0.0497014	normal		1.59	1.44	1.7	1.51	1.79	1.42	1.01	1.24	1.31
Cre03.g191350	CrABCA3		-0.0393381	0.943798	0.956805	normal	0.516847	0.234213	0.398587	normal		0.11	0.09	0.13	0.04	0.11	0.06	0.1	0.05	0.08
Cre14.g613950	CrABCA4	CrABCA2	1.00226	2.96818e-17	3.07011e-16	up	0.377586	0.000460787	0.00302476	normal		35.47	35.26	40.13	52.01	49.82	49.22	24.98	34.01	24.09
Cre14.g618400	CrABCA5	CrABCA3	0.397379	0.000877177	0.00199847	normal	0.383734	0.000147925	0.00116641	normal		66.16	63.19	71.1	65.08	57.39	56.41	44.49	60.82	44.33
Cre16.g674500	CrABCA6	CrABCA4	0.509867	0.330514	0.405232	normal	-0.227087	0.673983	0.794354	normal		0.13	0.12	0.09	0.17	0.2	0.13	0.1	0.14	0.14
Cre17.g721000	CrABCA7	CrABCA5	1.33334	6.97054e-25	1.21161e-23	up	0.319078	0.00686442	0.0274508	normal		7.72	7.53	7.56	13.88	15.28	11.78	4.71	7.15	6.01
Cre02.g083354	CrABCB1		-2.40014	0.000278873	0.000694586	down	-0.444109	0.327623	0.503186	normal		0.15	0.26	0.41	0.03	0.07	0.1	0.33	0.34	0.44
Cre10.g443000	CrABCB2		0.526877	0.00129739	0.00286745	normal	-0.404169	0.0106055	0.0387239	normal		1.82	1.6	1.78	2.94	3.36	2.52	1.8	2.3	2.6
Cre12.g561550	CrABCB3	CrCds1	0.548416	0.000260201	0.000650587	normal	0.424868	0.00263508	0.0125972	normal		4.25	4.71	4.08	4.22	4.33	4.06	2.98	3.42	3.04
Cre13.g604150	CrABCB4		0.706545	7.35701e-10	3.90012e-09	normal	0.0520303	0.620221	0.754935	normal		9.95	9.31	9.7	13.84	14.19	12.38	8.09	10.55	8.54
Cre16.g692300	CrABCB5		1.31037	1.69633e-17	1.78511e-16	up	-0.0287464	0.849722	0.913741	normal		3.59	3.46	3.7	8.75	7.93	7.38	3.21	4.55	2.93
Cre17.g725150	CrABCB6		0.364597	0.00701154	0.0134279	normal	0.075536	0.536576	0.688991	normal		15.59	14.51	16.44	17.93	16.74	15.61	13.06	18.22	11.72
Cre17.g725200	CrABCB7		1.1016	7.23954e-24	1.17791e-22	up	0.373872	0.000169089	0.00130279	normal		44.18	44.84	49	69.17	68.14	64.84	33.64	39.54	30.14
Cre17.g727650	CrABCB8		-2.65602	2.70804e-15	2.43677e-14	down	0.393371	0.0386826	0.106604	normal		2.36	2.47	2.39	0.31	0.27	0.2	1.81	1.71	1.81
Cre02.g097800	CrABCC1	CrHLA3	-8.76873	0	0	down	-2.14097	1.3481e-85	6.69604e-82	down		38.08	40.45	35.96	0.37	0.33	0.32	173.38	171.73	143.29
Cre02.g103250	CrABCC2		0.120041	0.363775	0.439657	normal	0.422813	0.000301837	0.00211955	normal		7.78	7.46	8.69	5.6	6.37	5.22	5.23	7.06	5.08
Cre03.g174050	CrABCC3		0.161156	0.618625	0.686369	normal	0.594562	4.03625e-05	0.000384799	normal		8.48	7.47	9.57	7.63	5	4.09	3.84	7.24	5.47
Cre04.g228650	CrABCC4		-2.31121	3.16843e-14	2.58436e-13	down	0.286081	0.130791	0.260585	normal		1.02	1.02	1.15	0.15	0.17	0.15	0.85	0.77	0.91
Cre07.g325761	CrABCC5		0.895173	1.15286e-06	4.1548e-06	normal	0.896855	2.34987e-08	6.1109e-07	normal		9.9	7.44	9.91	9.82	7.86	6.42	3.71	6.56	4.05
Cre08.g369720	CrABCC6		-0.63141	0.00253432	0.00529729	normal	-0.33962	0.0549319	0.138454	normal		1.24	1.24	1.2	0.86	0.86	0.95	1.52	1.49	1.5
Cre08.g369850	CrABCC7		-1.39982	5.5589e-19	6.49738e-18	down	-0.0135777	0.909768	0.949797	normal		3.79	3.61	3.49	1.31	1.33	1.05	3.25	4.01	3.42
Cre13.g564900	CrABCC8		0.674206	5.51113e-08	2.35463e-07	normal	0.421138	0.000100655	0.000849782	normal		32.41	31.8	35.74	38.02	33.97	33.26	22.37	29.6	20.63
Cre14.g618600	CrABCC9		-0.29962	0.475213	0.551537	normal	-0.018067	0.96119	0.979062	normal		0.18	0.1	0.19	0.13	0.08	0.13	0.14	0.13	0.19
Cre17.g734612	CrABCC10	CrMRP2	-0.49727	1.48612e-06	5.26055e-06	normal	-0.00474979	0.954776	0.976198	normal		160.73	157.44	166.6	108.07	98.88	97.7	152.49	173.99	145.17
Cre01.g001350	CrABCD1		-1.40335	0.0409194	0.0653717	normal	-0.443765	0.342985	0.518592	normal		0.21	0.25	0.28	0.18	0.16	0	0.21	0.41	0.37
Cre10.g439000	CrABCD2		-0.347655	0.00322197	0.00661439	normal	-0.0500626	0.647814	0.774641	normal		22.3	18.28	18.02	12.89	15.15	14.22	18.42	20.58	19.93
Cre15.g637761	CrABCD3		0.901019	2.24913e-08	1.01133e-07	normal	0.293385	0.0404681	0.110382	normal		16.85	14.28	17.55	25.53	21.66	18.49	9.03	17.12	12.82
Cre09.g409350	CrABCE		0.2519	0.0254669	0.0428553	normal	0.191912	0.02414	0.0738062	normal		99.7	96.17	102.71	103.29	87.32	84.87	81.02	94.51	78.31
Cre01.g023787	CrABCF1		-0.0074599	0.974771	0.980456	normal	0.791578	1.27895e-06	2.02741e-05	normal		10.66	9.51	11.5	7.69	4.51	3.91	4	8.07	5.91
Cre01.g034950	CrABCF2		0.322339	0.00717131	0.0137153	normal	0.420155	2.02691e-05	0.000216021	normal		36.18	36.75	35.8	33.14	31.41	25.68	24.25	31.01	23.88
Cre02.g095200	CrABCF3		1.19732	3.13688e-23	4.93821e-22	up	0.578487	1.41233e-07	2.90679e-06	normal		14.71	14.99	15.53	20.45	20.83	20.2	8.64	11.89	9
Cre04.g222700	CrABCF4		0.587681	1.60026e-10	9.15565e-10	normal	0.244731	0.00146853	0.00775976	normal		4094.31	3963.07	4166.96	4714.03	4684.79	4331.41	3228.6	3408.79	3353.43
Cre06.g265100	CrABCF5		-0.417333	0.000647435	0.00151257	normal	0.18507	0.0744121	0.173496	normal		19.49	18.68	20.51	11.83	11.81	10.62	15.81	19.19	15.17
Cre06.g271850	CrABCF6		-0.467155	0.000312853	0.000772282	normal	-0.0170276	0.862726	0.92154	normal		48.81	45.27	46.5	25.58	34.58	31.11	44.09	43.36	50.28
Cre07.g335400	CrABCF7		-0.35481	0.000668528	0.00155809	normal	-0.0245559	0.777436	0.86536	normal		78.74	77.95	84.97	58.61	55.64	55.84	76.1	88.61	74.12
Cre08.g372250	CrABCF8		-0.29072	0.00313362	0.00644666	normal	-0.0411849	0.622743	0.757077	normal		34.76	32.85	34.36	25.83	26.5	23.69	31.71	37.22	32.96
Cre11.g467781	CrABCF9		0.259435	0.0202885	0.0349636	normal	0.260441	0.00335336	0.0153371	normal		156.58	158.37	157.86	153.34	132.46	132.49	125.99	140.63	116.59
Cre11.g478128	CrABCF10		-0.152929	0.516658	0.591065	normal	0.840065	1.87523e-06	2.80269e-05	normal		6.16	5.44	7.04	3.67	2.33	2.27	2.31	4.63	3.27
Cre14.g615950	CrABCF11		0.132926	0.285702	0.358328	normal	0.654755	1.49445e-12	1.07579e-10	normal		28.8	26.56	31.52	20.86	17.49	15.24	17.18	19.07	17.21
Cre01.g007000	CrABCG1		0.33979	0.0283356	0.0471006	normal	0.224738	0.0754357	0.175252	normal		9.87	9.61	10.33	10.15	8.38	9.94	8.17	9.69	6.91
Cre02.g095151	CrABCG2		0.549625	0.0242942	0.0411002	normal	2.01618	2.07903e-28	8.37288e-26	up		2.44	2.32	2.96	0.88	0.82	0.78	0.59	0.66	0.59
Cre02.g096000	CrABCG3		-1.76974	1.03172e-13	8.01309e-13	down	0.525418	0.0011069	0.00617852	normal		5.32	4.84	4.51	0.78	1	0.88	3.33	3.72	2.84
Cre02.g112550	CrABCG4		2.25167	4.01927e-63	2.92897e-61	up	0.0661377	0.671259	0.792335	normal		1.24	1.26	1.58	5.16	5.89	5.37	1.08	1.29	1.41
Cre03.g169300	CrABCG5		-1.15546	0.00264018	0.00550088	down	-0.0367025	0.901416	0.944447	normal		0.58	0.72	0.71	0.27	0.3	0.25	0.5	0.67	0.84
Cre04.g220850	CrABCG6		1.02711	4.38162e-10	2.37636e-09	up	1.35207	4.61263e-17	6.87328e-15	up		18.36	14.34	25.17	16.45	11.49	12.73	5.73	7.66	8.64
Cre04.g224500	CrABCG7		1.72313	3.1697e-36	9.19628e-35	up	1.06981	6.34037e-18	1.1115e-15	up		7.32	6.79	7.58	10.94	10.08	9.18	2.6	4.18	3.31
Cre04.g224400	CrABCG8		0.302418	0.250096	0.319716	normal	0.752025	0.000349936	0.0024085	normal		1.01	1.08	1.13	0.83	0.57	0.68	0.74	0.59	0.52
Cre05.g234400	CrABCG9		0.562584	0.000130599	0.000344578	normal	0.550047	1.20741e-05	0.000139904	normal		3.83	3.73	4	3.83	3.34	3.14	2.38	3.13	2.15
Cre05.g241350	CrABCG10		-2.94538	1.22095e-87	1.5793e-85	down	0.330568	0.00193779	0.00972876	normal		13.68	13.95	15.07	1.42	1.23	1.24	9.69	13.41	9.97
Cre07.g313250	CrABCG11		0.603017	9.24728e-09	4.3509e-08	normal	0.179625	0.0347549	0.0984194	normal		48.83	48.32	48	60.73	55.33	56.2	40.19	44.12	40.05
Cre07.g327800	CrABCG12		-5.99378	1.31092e-14	1.0999e-13	down	-0.183649	0.422324	0.595199	normal		1.58	2.31	1.72	0.04	0.04	0	1.94	2.34	1.92
Cre07.g339104	CrABCG13		-0.84388	0.00256777	0.0053636	normal	-0.0730932	0.737996	0.838496	normal		0.66	0.53	0.76	0.4	0.25	0.35	0.59	0.78	0.62
Cre09.g395750	CrABCG14		1.48164	5.7061e-34	1.52182e-32	up	0.588886	4.16957e-07	7.5493e-06	normal		21.66	19.88	25.34	38.5	35.65	35.42	13.52	17.44	12.21
Cre11.g467597	CrABCG15		0.0960496	0.859865	0.891751	normal	0.886347	0.0409931	0.111376	normal		0.22	0.28	0.32	0.16	0.16	0.1	0.19	0.17	0.07
Cre12.g527100	CrABCG16		0.481855	0.000211669	0.000537905	normal	0.391828	0.000577804	0.00364361	normal		4.53	4.1	4.57	4.08	4.72	3.65	3.03	3.93	2.81
Cre12.g530900	CrABCG17		-0.331117	0.00150033	0.0032828	normal	0.152413	0.083886	0.189277	normal		182.96	187	185.09	119.99	115.38	116.04	162.7	170.38	150.98
Cre12.g547300	CrABCG18		0.307696	0.231957	0.299886	normal	-0.421742	0.0935939	0.204667	normal		0.91	1.21	1.06	1.81	1.73	1.15	1.53	1.26	1.32
Cre12.g540650	CrABCG19		0.287966	0.00379759	0.00768029	normal	0.47275	9.44444e-08	2.02783e-06	normal		34.22	31.15	36.82	27.77	27.04	24.69	22.13	26.83	22.46
Cre16.g693203	CrABCG20		-0.458569	0.00388795	0.00784564	normal	-0.140512	0.318589	0.493704	normal		2.65	2.07	2.58	1.86	1.74	1.58	2.23	2.74	2.84
Cre16.g648700	CrABCG21		0.751095	7.67224e-11	4.53325e-10	normal	0.466216	4.05951e-06	5.45945e-05	normal		24.43	26.75	26.07	26.55	28.16	28.65	17.92	19.16	17.17
Cre16.g655450	CrABCG22		0.750865	0.00246618	0.00516949	normal	0.316348	0.16768	0.313068	normal		0.94	0.9	0.84	1.29	1.04	0.85	0.55	0.78	0.73
Cre17.g717050	CrABCG23		-0.900874	9.17384e-05	0.000248294	normal	0.407855	0.0151303	0.0513921	normal		2.22	2.38	2.07	1.01	0.73	0.64	1.22	2	1.69
Cre17.g723500	CrABCG24		1.11706	8.09555e-20	1.00931e-18	up	0.890751	3.35478e-16	4.20081e-14	normal		9.02	8.33	9.18	9.35	9.21	8.89	4.44	5.26	4.18
Cre17.g728400	CrABCG25		-0.694739	0.000827816	0.0018963	normal	-0.610056	0.000746465	0.00446522	normal		0.88	0.71	0.81	0.77	0.69	0.55	1.19	1.16	1.19
Cre17.g743547	CrABCG26		0.242487	0.0389826	0.0626347	normal	0.3098	0.00181034	0.00923516	normal		32.64	31.13	34.14	29.77	27.07	25.85	22.43	30.92	23.62
Cre03.g164150	CrABCI1		-0.73642	0.0143639	0.0255918	normal	-0.43092	0.0935085	0.204606	normal		2.57	2.4	2.11	1.43	1.79	1.88	3.3	3.16	2.82
Cre06.g273750	CrABCI2		0.0607161	0.567954	0.639798	normal	-0.0473804	0.6142	0.750795	normal		30.94	30.33	29.49	28.28	30.98	27.61	26.9	34.03	30.53
Cre06.g310850	CrABCI3		-0.31304	0.351772	0.427506	normal	-0.312326	0.264364	0.433556	normal		1.25	1.04	1.4	0.66	1.33	1.29	1.38	1.31	1.75
Cre07.g339700	CrABCI4		-1.33686	4.66287e-33	1.18263e-31	down	-0.340917	7.81255e-05	0.000682785	normal		95.05	89.76	94.38	44.37	39.2	40.43	113.76	119.51	110.01
Cre13.g580300	CrABCI5		-0.0262409	0.850498	0.884044	normal	0.120173	0.329348	0.504795	normal		19.88	20.3	22.05	16.7	17.38	15.9	15.36	19.05	21.52
Cre16.g658526	CrABCI6		-0.494838	7.43815e-05	0.000204671	normal	0.273071	0.00844375	0.0323529	normal		33.89	31.63	38.23	20.11	17.19	16.59	24.07	33.26	26.35
Cre16.g669525	CrABCI7		-0.00887105	0.977249	0.982439	normal	0.589909	0.0081655	0.0315068	normal		4.95	4.28	5.84	4.3	2.95	1.6	2.25	4.76	2.85
Cre16.g687550	CrABCI8		-0.916774	1.17437e-08	5.45438e-08	normal	0.168127	0.17577	0.323552	normal		14.76	13.26	13.25	4.92	6.49	5.88	11.77	11.37	12.49
Cre17.g731050	CrABCI9		-0.566545	4.16627e-05	0.000119315	normal	0.594426	3.00057e-08	7.57821e-07	normal		13.87	14.62	14.62	6.09	5.55	5.45	8.22	10.03	9.53
