# Supplementary material for: Identification and Characterization of ATP-Binding Cassette Transporters in Chlamydomonas reinhardtii
Source: Mar Drugs. 2022 Sep 25;20(10):603. doi: 10.3390/md20100603 (PMC9605142; doi:10.3390/md20100603)
Supplement: Supplementary file 1 [file marinedrugs-20-00603-s001.zip › Table S5.xlsx]

## Sheet: Sheet1
Table S5: Expression pattern of CrABCs under lead stress
BioProject Accession:	PRJNA576974
	Run Accession: SRR10269729, Control2
	Run Accession: SRR10269730, Control1
	Run Accession: SRR10269727, Low lead 2
	Run Accession: SRR10269728, Low lead 1
	Run Accession: SRR10269731, High lead 2
	Run Accession: SRR10269732, High lead 1
Strain:	Chlamydomonas reinhardtii CC-503
Culturing conditions:	TAP medium, 22°C, 12/12h day-night cycle
Sampling:	Control: Without Pb2+ treament
	Low lead: Treat with 3 μM Pb2+
	High lead: Treat with 80 μM Pb2+
	Simple collected at day3
												mRNA abundance is expressed in FPKM (fragments per kilobase of exon model per million mapped fragments).
			high_lead VS Control				Low_lead VS Control					Control Groups		Low lead Groups		High lead Groups
Gene loci	New systematic name	Gene Synonyms	log2(Fold Change)	p-value	adjusted p-value	type	log2(Fold Change)	p-value	adjusted p-value	type		control2	control1	low lead 2	low lead 1	high lead 2	high lead 1
Cre02.g077951	CrABCA1		-0.527648	0.0616806	0.122471	normal	0.158745	0.607386	0.999598	normal		3.21	2.98	3.1	3.48	3.44	3.03
Cre03.g151400	CrABCA2	CrABCA1	2.07309	1.21932e-08	1.74251e-07	up	0.765978	0.103967	0.825314	normal		0.4	0.39	0.53	0.75	2.88	2.12
Cre03.g191350	CrABCA3		2.73908	2.91902e-06	2.50204e-05	up	-0.0941338	0.927305	NA	normal		0.04	0.07	0.04	0.06	0.69	0.45
Cre14.g613950	CrABCA4	CrABCA2	-1.1261	4.3448e-06	3.57976e-05	down	-0.224283	0.427302	0.999598	normal		36.71	45.02	29.22	37.95	28.55	28.29
Cre14.g618400	CrABCA5	CrABCA3	-1.06079	4.64059e-06	3.78466e-05	down	-0.0247418	0.926935	0.999598	normal		36.67	38.06	31.16	39.15	27.77	26.43
Cre16.g674500	CrABCA6	CrABCA4	2.0426	0.0388603	0.0843553	normal	0.262806	0.866802	NA	normal		0.01	0.16	0.18	0.01	0.62	0.44
Cre17.g721000	CrABCA7	CrABCA5	-0.37409	0.14841	0.243672	normal	-0.160632	0.586771	0.999598	normal		8.86	8.68	7.81	7.07	11.23	9.2
Cre02.g083354	CrABCB1		2.60946	1.14208e-07	1.36208e-06	up	-0.382185	0.666008	NA	normal		0.28	0.39	0.23	0.26	3.29	2.69
Cre10.g443000	CrABCB2		-0.328634	0.427582	0.546088	normal	-0.651012	0.145518	0.901542	normal		1.18	1.86	0.71	1.16	2.28	1.39
Cre12.g561550	CrABCB3	CrCds1	-0.0482464	0.898922	0.932725	normal	0.0619976	0.887874	0.999598	normal		1.63	1.42	1.17	1.9	2.19	2.28
Cre13.g604150	CrABCB4		-0.223964	0.422553	0.541357	normal	0.214462	0.489858	0.999598	normal		4.77	5.19	5.09	5.95	6.7	6.21
Cre16.g692300	CrABCB5		0.921408	0.00109565	0.00433676	normal	0.557447	0.0888085	0.799406	normal		5.55	3.71	6.22	6.72	13.73	12.63
Cre17.g725150	CrABCB6		0.39635	0.264349	0.381374	normal	-0.164591	0.670542	0.999598	normal		5.78	2.61	3.46	3.61	9.52	6.94
Cre17.g725200	CrABCB7		-1.22572	7.58661e-08	9.36903e-07	down	-0.653725	0.013866	0.399572	normal		40.66	38.9	21.92	26.39	26.81	24.58
Cre17.g727650	CrABCB8		-1.01913	0.0682101	0.132872	normal	0.075328	0.890241	0.999598	normal		1.19	0.8	0.95	1.05	0.7	0.78
Cre02.g097800	CrABCC1	CrHLA3	-2.76984	7.66433e-27	1.07189e-24	down	0.0662979	0.812154	0.999598	normal		17.16	14.53	13.96	17.75	3.83	3.16
Cre02.g103250	CrABCC2		0.0663135	0.846109	0.895182	normal	-0.775364	0.0334717	0.573471	normal		2.2	1.98	1.14	1.18	4.08	2.51
Cre03.g174050	CrABCC3		1.72003	5.6577e-10	1.04607e-08	up	-0.463149	0.218186	0.977769	normal		4.16	4.21	1.8	4.1	24.81	16.8
Cre04.g228650	CrABCC4		2.57494	4.43989e-12	1.18322e-10	up	0.120468	0.856133	NA	normal		0.36	0.4	0.17	0.64	3.94	2.84
Cre07.g325761	CrABCC5		2.28817	1.49668e-05	0.000106433	up	0.577753	0.384566	NA	normal		0.7	0.31	0.46	0.99	5.22	2.1
Cre08.g369720	CrABCC6		1.10416	0.0532457	0.108595	normal	0.00603429	0.993308	NA	normal		0.23	0.36	0.24	0.33	1.15	0.76
Cre08.g369850	CrABCC7		-1.3554	3.93031e-06	3.26661e-05	down	0.0821943	0.826238	0.999598	normal		7.64	5.03	7.98	4.53	4.07	3.36
Cre13.g564900	CrABCC8		0.378064	0.130423	0.220762	normal	0.0905144	0.746546	0.999598	normal		16.82	13.38	14.95	15.57	32.74	26.3
Cre14.g618600	CrABCC9		1.81668	0.0378593	0.0821068	normal	NA	NA	NA	NA		0.07	0.02	0.01	0.02	0.35	0.14
Cre17.g734612	CrABCC10	CrMRP2	-0.522436	0.021441	0.052034	normal	0.166028	0.550004	0.999598	normal		36.14	31.52	37.93	33.89	36.38	34.67
Cre01.g001350	CrABCD1		-0.00078637	0.999215	0.999446	normal	-0.841128	0.395018	NA	normal		0.46	0.22	0.24	0.11	0.64	0.38
Cre10.g439000	CrABCD2		-0.305134	0.286625	0.405433	normal	-0.393255	0.230768	0.984949	normal		7.67	8.96	5.43	6.68	9.77	10.63
Cre15.g637761	CrABCD3		1.1907	2.72351e-06	2.35071e-05	up	0.13924	0.662569	0.999598	normal		14.1	18.02	12.9	21.3	56.31	55.02
Cre09.g409350	CrABCE		-1.04093	8.01282e-06	6.09265e-05	down	0.114045	0.704434	0.999598	normal		44.48	47.73	35.89	60.46	33.91	33.95
Cre01.g023787	CrABCF1		-0.586572	0.0244933	0.0580006	normal	-0.127778	0.710105	0.999598	normal		13.47	14.31	8.38	16.25	13.74	14.26
Cre01.g034950	CrABCF2		0.175772	0.539075	0.650988	normal	-0.0736439	0.829193	0.999598	normal		8.57	5.74	5.34	7.67	11.92	12.38
Cre02.g095200	CrABCF3		1.35548	0.00130999	0.00505908	up	0.193284	0.712391	0.999598	normal		2.38	0.86	2.05	1.4	6.58	5.77
Cre04.g222700	CrABCF4		0.535571	0.120917	0.208567	normal	-0.0598465	0.833997	0.999598	normal		695.57	490.38	559.09	515.6	1799.87	770.27
Cre06.g265100	CrABCF5		-0.737393	0.0179409	0.0451295	normal	-0.0554062	0.868144	0.999598	normal		5.6	5.6	5.03	5.23	4.52	5.66
Cre06.g271850	CrABCF6		-0.775801	0.00523622	0.0162519	normal	0.156361	0.620217	0.999598	normal		33.31	45.47	32.35	52.55	29.68	40.43
Cre07.g335400	CrABCF7		-1.10928	5.54366e-05	0.000335098	down	0.0964564	0.756247	0.999598	normal		24.32	33.6	24.45	35.22	19.1	21.75
Cre08.g372250	CrABCF8		-1.15157	3.85252e-06	3.20972e-05	down	-0.162255	0.555285	0.999598	normal		25.26	27.32	21.5	23.3	15.98	19.92
Cre11.g467781	CrABCF9		-1.12912	7.19871e-06	5.5615e-05	down	-0.322725	0.25117	0.995008	normal		23.17	25.21	17.52	19.39	17.7	15.77
Cre11.g478128	CrABCF10		-1.1103	0.00035311	0.00165084	down	-0.371873	0.312501	0.999598	normal		5.38	5.19	2.86	5.03	3.75	3.64
Cre14.g615950	CrABCF11		0.191135	0.54557	0.656409	normal	-0.137629	0.710898	0.999598	normal		3.06	2.39	1.98	2.76	4.23	5.16
Cre01.g007000	CrABCG1		-2.28447	9.23435e-17	4.89318e-15	down	-0.0670254	0.842711	0.999598	normal		11.97	13.07	7.99	15.16	3.77	4.02
Cre02.g095151	CrABCG2		0.841653	0.0471448	0.0985722	normal	-1.8945	0.00821933	0.316089	normal		1.4	0.69	0.44	0.07	3.47	2.12
Cre02.g096000	CrABCG3		-2.95738	3.40009e-29	5.73563e-27	down	-0.425338	0.216017	0.977593	normal		21.41	22.41	19.04	11.56	3.96	4.59
Cre02.g112550	CrABCG4		0.332803	0.397772	0.516977	normal	0.542025	0.199108	0.959721	normal		1.37	0.63	1.31	1.45	2.08	1.69
Cre03.g169300	CrABCG5		-1.61515	0.00414117	0.0133526	down	0.234115	0.630777	0.999598	normal		1.06	0.97	1	1.26	0.35	0.66
Cre04.g220850	CrABCG6		-0.652168	0.0228021	0.0547003	normal	1.87054	0.054398	0.684517	normal		14.78	9.4	64.95	15.8	10.54	12.59
Cre04.g224500	CrABCG7		-1.20348	2.01675e-05	0.000138656	down	-0.433088	0.176425	0.937995	normal		19.55	17.86	9.19	17.61	15.07	9.38
Cre04.g224400	CrABCG8		-1.15466	0.00137698	0.00526807	down	-0.448474	0.343219	0.999598	normal		1.39	1.71	0.56	1.67	1.13	0.99
Cre05.g234400	CrABCG9		-0.149378	0.594668	0.699788	normal	-0.209045	0.503437	0.999598	normal		3.54	3.38	3.07	2.6	5.46	3.96
Cre05.g241350	CrABCG10		-0.510154	0.0549671	0.111605	normal	-0.169045	0.575418	0.999598	normal		6.02	5.12	4.25	5.22	6.23	5.56
Cre07.g313250	CrABCG11		-1.3766	4.85529e-09	7.58083e-08	down	-0.432651	0.11532	0.849678	normal		54.25	48.71	30.97	42.09	32.11	27.67
Cre07.g327800	CrABCG12		0.225327	0.433242	0.551599	normal	0.32966	0.277806	0.999598	normal		25.06	17.66	21.88	29.38	44.3	30.56
Cre07.g339104	CrABCG13		0.994954	0.0682002	0.132868	normal	-0.462533	0.534041	NA	normal		0.19	0.28	0.14	0.19	0.68	0.74
Cre09.g395750	CrABCG14		-0.0707983	0.845449	0.894749	normal	-1.14468	0.00214558	0.15091	normal		14.32	6.68	4.93	3.97	19.28	10.46
Cre11.g467597	CrABCG15		-0.214025	0.570023	0.678299	normal	-0.274077	0.531237	0.999598	normal		1.22	1.47	0.75	1.41	2.01	1.49
Cre12.g527100	CrABCG16		-0.496736	0.0825148	0.15482	normal	-0.0486258	0.869713	0.999598	normal		2.72	2.64	2.18	2.78	3.36	2.37
Cre12.g530900	CrABCG17		-2.35964	2.15394e-23	2.18913e-21	down	-0.130725	0.636016	0.999598	normal		131.27	151.45	126.97	118.35	39.09	44.5
Cre12.g547300	CrABCG18		1.35219	0.00492567	0.0154256	up	0.495691	0.435484	NA	normal		0.66	0.59	0.56	1.14	2.14	2.67
Cre12.g540650	CrABCG19		-1.83055	1.48713e-14	5.594e-13	down	-0.247631	0.387714	0.999598	normal		52.49	47.23	31.3	49.52	23.45	18.82
Cre16.g693203	CrABCG20		1.00006	0.00145475	0.00549136	up	-0.541843	0.180326	0.941432	normal		1.82	1.86	0.85	1.6	6.55	4.56
Cre16.g648700	CrABCG21		-1.10221	9.96619e-05	0.000560594	down	-0.360521	0.281409	0.999598	normal		12.73	15.55	7.79	13.48	8.8	11.23
Cre16.g655450	CrABCG22		0.762979	0.354976	0.476779	normal	-0.318793	0.792069	NA	normal		0.29	0.07	0.02	0.26	0.48	0.4
Cre17.g717050	CrABCG23		-2.31635	5.27654e-10	9.78912e-09	down	-0.404302	0.274488	0.999598	normal		2.17	3.08	1.86	1.92	0.86	0.73
Cre17.g723500	CrABCG24		-0.958762	8.70611e-05	0.000498156	normal	-0.284734	0.355517	0.999598	normal		10.8	10.02	9.12	7	8.27	7.91
Cre17.g728400	CrABCG25		0.624133	0.153049	0.249785	normal	-0.175865	0.772629	0.999598	normal		0.46	0.47	0.19	0.61	1.23	0.93
Cre17.g743547	CrABCG26		-0.162612	0.52882	0.642063	normal	0.126264	0.655471	0.999598	normal		17.27	20.22	18.54	20.53	27.77	22.95
Cre03.g164150	CrABCI1		0.540713	0.44595	0.563873	normal	0.830252	0.309732	NA	normal		1.17	0.63	0.67	2.46	1.81	2.12
Cre06.g273750	CrABCI2		-0.704576	0.00994141	0.0278028	normal	-0.185957	0.550905	0.999598	normal		16.43	13.83	10.46	15.03	12.37	15.68
Cre06.g310850	CrABCI3		-0.5849	0.266788	0.384114	normal	0.224195	0.69273	0.999598	normal		1.26	2.2	2.44	1.36	1.74	1.76
Cre07.g339700	CrABCI4		0.334877	0.196192	0.302173	normal	-0.0805646	0.821135	0.999598	normal		15.11	13.27	8.65	17.3	25.37	28.67
Cre13.g580300	CrABCI5		-1.2887	1.54923e-05	0.000109788	down	0.345839	0.325824	0.999598	normal		26.49	27.31	40.32	23.65	12.87	20.54
Cre16.g658526	CrABCI6		1.24279	2.38923e-07	2.66496e-06	up	0.0113976	0.969242	0.999598	normal		12.73	11.54	10.26	13.13	45.04	41.6
Cre16.g669525	CrABCI7		-1.14435	0.000805116	0.00332596	down	-0.926304	0.014301	0.399648	normal		7.15	8.44	3.89	3.91	4.89	5.81
Cre16.g687550	CrABCI8		-0.649397	0.0115387	0.0314105	normal	0.0375498	0.901797	0.999598	normal		21.84	18.34	20.74	18.23	18.69	19.93
Cre17.g731050	CrABCI9		-1.77729	1.98988e-06	1.77248e-05	down	-0.0618382	0.899158	0.999598	normal		11.84	7.39	13.04	3.85	2.77	5.7
