# Supplementary material for: Identification and Characterization of ATP-Binding Cassette Transporters in Chlamydomonas reinhardtii
Source: Mar Drugs. 2022 Sep 25;20(10):603. doi: 10.3390/md20100603 (PMC9605142; doi:10.3390/md20100603)
Supplement: Supplementary file 1 [file marinedrugs-20-00603-s001.zip › Table S6.xlsx]

## Sheet: Sheet1
Table S6: Expression pattern of CrABCs under cadmium stress
BioProject Accession:	PRJNA693088
	Run Accession: SRR13480282, Algae_CK3
	Run Accession: SRR13480283, Algae_CK2
	Run Accession: SRR13480284, Algae_CK1
	Run Accession: SRR13480279, Algae_Cd3
	Run Accession: SRR13480280, Algae_Cd2
	Run Accession: SRR13480281, Algae_Cd1
Strain:	Chlamydomonas reinhardtii FACHB-479
Culturing conditions:	Bristol’s medium, 25°C, 16/8h day-night cycle
Sampling:	Algae_CK: Without Cd2+ treament
	Algae_Cd: Treat with 12 μM Cd2+
	Simple collected at day5
								mRNA abundance is expressed in FPKM (fragments per kilobase of exon model per million mapped fragments).
								Cd Groups			CK Groups
Gene loci	New systematic name	Gene Synonyms	log2(Fold Change)	p-value	adjusted p-value	type		Algae_Cd3	Algae_Cd2	Algae_Cd1	Algae_CK3	Algae_CK2	Algae_CK1
Cre02.g077951	CrABCA1		-1.15532	1.18046e-17	4.97146e-17	down		1.72	1.5	1.91	2.4	2.52	2.89
Cre03.g151400	CrABCA2	CrABCA1	0.268749	0.00353136	0.00551801	normal		13.41	13.46	13.8	8.66	6.94	7.48
Cre03.g191350	CrABCA3		-0.499666	4.24678e-05	8.06774e-05	normal		2.46	2.7	3.23	2.94	2.46	2.7
Cre14.g613950	CrABCA4	CrABCA2	-1.0581	1.1843e-38	1.15405e-37	down		68.52	68.93	72.64	109.7	90.75	98.45
Cre14.g618400	CrABCA5	CrABCA3	-1.40716	1.02363e-88	3.77381e-87	down		55.01	54.29	54.67	106	92.79	98.26
Cre16.g674500	CrABCA6	CrABCA4	0.0416182	0.891059	0.906997	normal		0.47	0.45	0.53	0.42	0.32	0.22
Cre17.g721000	CrABCA7	CrABCA5	-2.00393	4.73906e-147	4.99344e-145	down		29.61	31.84	32.58	86.16	89.51	81.72
Cre02.g083354	CrABCB1		0.0512611	0.644997	0.687739	normal		7.48	7.61	7.09	4.74	4.81	5.24
Cre10.g443000	CrABCB2		-0.810935	1.69901e-16	6.7301e-16	normal		7.34	6.91	7.17	8.66	9.21	7.77
Cre12.g561550	CrABCB3	CrCds1	-0.119463	0.122056	0.153222	normal		27.59	30.03	28.88	22.29	20.47	21.4
Cre13.g604150	CrABCB4		0.61526	1.1458e-16	4.56867e-16	normal		29.5	29.05	30.25	13.55	12.42	13.64
Cre16.g692300	CrABCB5		0.0411677	0.545723	0.594143	normal		33.29	32.37	33.32	22.68	21.27	21.75
Cre17.g725150	CrABCB6		0.374373	0.291205	0.337733	normal		19.25	18.1	24.77	11.36	6.51	14.93
Cre17.g725200	CrABCB7		-1.14049	5.42907e-46	6.66673e-45	down		131.45	132.02	130.25	188.44	213.72	190.11
Cre17.g727650	CrABCB8		0.356281	0.0173789	0.0249325	normal		8.4	8.38	6.63	4.59	3.47	4.45
Cre02.g097800	CrABCC1	CrHLA3	-1.81505	3.04668e-42	3.31722e-41	down		338.55	382.81	316.33	952.1	639.5	907.63
Cre02.g103250	CrABCC2		0.383331	3.66768e-06	7.61126e-06	normal		9.1	9.12	9.17	4.91	4.69	4.75
Cre03.g174050	CrABCC3		0.871084	2.65253e-14	9.36876e-14	normal		17.76	16.83	21.03	6.69	6.21	7.89
Cre04.g228650	CrABCC4		1.33816	2.82899e-17	1.16645e-16	up		13.36	13.41	19.14	4.51	3.27	4.64
Cre07.g325761	CrABCC5		0.979465	7.60585e-15	2.76718e-14	normal		6.89	6.87	6.65	2.63	2.36	2.08
Cre08.g369720	CrABCC6		-0.740897	8.57885e-18	3.643e-17	normal		8.15	8.31	8.47	9.8	8.74	9.94
Cre08.g369850	CrABCC7		-0.860756	3.76946e-20	1.77159e-19	normal		5.32	5.91	5.34	6.69	6.96	6.87
Cre13.g564900	CrABCC8		-0.187147	0.0110238	0.016198	normal		26.37	24.37	26.62	20.85	19.07	20.25
Cre14.g618600	CrABCC9		-0.161783	0.16478	0.201437	normal		2.59	2.62	2.98	2.1	1.83	2.29
Cre17.g734612	CrABCC10	CrMRP2	-0.104786	0.125697	0.15737	normal		86.62	85.04	80.42	62.38	59.37	63.44
Cre01.g001350	CrABCD1		-0.166731	0.216203	0.25789	normal		3.75	3.96	3.57	2.94	2.81	2.89
Cre10.g439000	CrABCD2		0.457284	7.67439e-06	1.55103e-05	normal		16.93	16.63	14.94	8.34	7.87	7.89
Cre15.g637761	CrABCD3		-0.0797899	0.318876	0.366701	normal		38.31	40.91	44.13	30.49	29.55	28.93
Cre09.g409350	CrABCE		0.435057	2.52069e-08	6.20093e-08	normal		77.38	75.75	74.03	36.26	40.3	38.05
Cre01.g023787	CrABCF1		-0.281341	0.00115933	0.00191061	normal		26.13	24.5	25.2	19.69	21.02	22.18
Cre01.g034950	CrABCF2		0.574742	2.24653e-13	7.54478e-13	normal		52.3	52.77	53	23.15	23.22	26.1
Cre02.g095200	CrABCF3		1.33402	1.48316e-48	2.01187e-47	up		43.17	45.18	44.64	12.79	10.53	12.75
Cre04.g222700	CrABCF4		-1.2542	2.52674e-47	3.27513e-46	down		1123.81	1125.49	1226.83	1731.79	2040.82	1883.23
Cre06.g265100	CrABCF5		0.231223	0.0214665	0.0304461	normal		11.13	11.22	11.17	6.33	6.29	6.88
Cre06.g271850	CrABCF6		0.0542758	0.552054	0.600036	normal		13.53	12.68	13.1	8.69	8.8	8.35
Cre07.g335400	CrABCF7		-0.131804	0.117479	0.147999	normal		39.59	41.66	40.58	28.17	30.9	31.98
Cre08.g372250	CrABCF8		0.149179	0.115063	0.145248	normal		18.03	16.69	18.48	10.67	10.11	12
Cre11.g467781	CrABCF9		0.127239	0.105019	0.133352	normal		155.94	150.35	165.92	91.88	100.88	102.13
Cre11.g478128	CrABCF10		0.760346	2.30372e-16	9.06607e-16	normal		21.26	20.82	19.49	8.03	8.46	8.31
Cre14.g615950	CrABCF11		1.32809	1.60562e-68	3.74614e-67	up		41.51	39.37	39.44	11.09	10.36	11.29
Cre01.g007000	CrABCG1		-1.37301	9.16231e-37	8.33643e-36	down		5.61	6.75	6.05	11.41	10.46	10.64
Cre02.g095151	CrABCG2		0.542484	0.000427137	0.000737888	normal		3.26	3.54	3.81	1.37	1.61	1.99
Cre02.g096000	CrABCG3		-1.38341	2.58465e-12	8.21735e-12	down		6.79	7.09	7.01	9.09	17.2	10.74
Cre02.g112550	CrABCG4		-2.35621	1.02674e-121	7.04567e-120	down		3.98	3.7	3.94	14.9	11.71	14.08
Cre03.g169300	CrABCG5		-1.77916	6.67779e-08	1.58959e-07	down		7.84	8.61	9.64	23.44	12.15	26.09
Cre04.g220850	CrABCG6		-1.38532	0.00114119	0.00188261	down		12.97	15.47	13.94	34.45	28.62	12.5
Cre04.g224500	CrABCG7		-0.548657	8.2697e-09	2.10769e-08	normal		6.93	6.53	6.75	6.51	6.25	7.45
Cre04.g224400	CrABCG8		-0.835488	4.04243e-25	2.36889e-24	normal		10.72	10.7	11.4	13.68	12.29	14.06
Cre05.g234400	CrABCG9		-0.354275	0.000122225	0.000222613	normal		8.15	8.17	9.35	7.12	7.25	8.04
Cre05.g241350	CrABCG10		-1.16074	4.7216e-29	3.23055e-28	down		5.4	5.52	5.07	7.41	8.73	8.23
Cre07.g313250	CrABCG11		1.27154	1.70186e-51	2.47504e-50	up		115.76	110.13	113.16	32.77	28.48	34.72
Cre07.g327800	CrABCG12		5.18723	4.6292e-46	5.7146e-45	up		6.58	7.32	5.94	0.11	0.23	0.02
Cre07.g339104	CrABCG13		-0.814178	4.6789e-16	1.81596e-15	normal		4.09	4.42	4.77	5.51	4.91	5.54
Cre09.g395750	CrABCG14		-0.16584	0.234958	0.277967	normal		1.7	1.86	1.7	1.38	1.23	1.42
Cre11.g467597	CrABCG15		-0.860834	2.02134e-25	1.19915e-24	normal		11.95	12.71	13.35	15.62	14.89	16.64
Cre12.g527100	CrABCG16		-1.17351	5.0192e-36	4.45025e-35	down		7.1	6.58	8.27	11.19	11.29	11.33
Cre12.g530900	CrABCG17		-2.52436	8.44307e-112	4.77136e-110	down		140.38	146.14	156.89	650.61	469.52	623.32
Cre12.g547300	CrABCG18		-2.52974	1.13624e-65	2.47759e-64	down		25.72	28.92	26.09	90.4	135.18	91.92
Cre12.g540650	CrABCG19		-0.569408	3.12388e-11	9.29144e-11	normal		9.51	8.56	10.07	9.57	9.37	9.6
Cre16.g693203	CrABCG20		-0.934485	3.45958e-25	2.03464e-24	normal		5.97	6.39	6.72	8.21	8.58	8.09
Cre16.g648700	CrABCG21		-0.734821	2.19744e-12	7.0013e-12	normal		14.92	14.6	17.55	17.26	16.79	19.42
Cre16.g655450	CrABCG22		-1.0589	5.55168e-08	1.3285e-07	down		1.39	1.09	1.81	2.26	1.7	2.17
Cre17.g717050	CrABCG23		0.308115	0.142552	0.176577	normal		0.84	1	1	0.56	0.52	0.48
Cre17.g723500	CrABCG24		-0.656854	1.90478e-08	4.73211e-08	normal		4.39	4.85	5	4.6	5.63	5.08
Cre17.g728400	CrABCG25		0.0228045	0.93971	0.949242	normal		0.26	0.43	0.38	0.23	0.27	0.21
Cre17.g743547	CrABCG26		0.572824	1.44376e-10	4.1324e-10	normal		55.13	54.51	58.59	24.36	28.19	24.55
Cre03.g164150	CrABCI1		1.20304	8.40372e-12	2.58425e-11	up		10.05	11.62	10.03	3.61	2.71	3.09
Cre06.g273750	CrABCI2		0.795112	7.56026e-20	3.50978e-19	normal		50.54	51.25	46.77	18.61	19.39	20.41
Cre06.g310850	CrABCI3		-0.426458	0.021469	0.0304461	normal		2.38	2.59	2.4	2.27	2.15	2.33
Cre07.g339700	CrABCI4		1.41933	1.19954e-44	1.41655e-43	up		71.06	72.59	63.31	17.65	15.91	19.3
Cre13.g580300	CrABCI5		0.690289	1.14249e-07	2.67284e-07	normal		16.46	16.25	15.21	7.6	6.72	5.92
Cre16.g658526	CrABCI6		0.299007	0.00074091	0.00124915	normal		26.04	23.72	27.53	14.21	13.85	14.83
Cre16.g669525	CrABCI7		-0.140961	0.204315	0.245103	normal		13.5	14.46	13.93	10.39	9.8	11.33
Cre16.g687550	CrABCI8		0.910034	4.9424e-13	1.62905e-12	normal		25.66	26.25	23.38	8.62	10.53	8.1
Cre17.g731050	CrABCI9		1.10559	5.52914e-14	1.92173e-13	up		6.37	5.96	6.26	2.26	1.75	1.9
