# Supplementary material for: Identification and Characterization of ATP-Binding Cassette Transporters in Chlamydomonas reinhardtii
Source: Mar Drugs. 2022 Sep 25;20(10):603. doi: 10.3390/md20100603 (PMC9605142; doi:10.3390/md20100603)
Supplement: Supplementary file 1 [file marinedrugs-20-00603-s001.zip › Table S7.xlsx]

## Sheet: Sheet1
Table S7 : Expression pattern of CrABCs under Nitrogen starvation
BioProject Accession:	PRJNA255778
	Run Accession: SRR1521680, SRR1521681 and SRR1521682, Nitrogen starvation 0 hr,replicate 1
	Run Accession: SRR1521683, SRR1521684 and SRR1521685, Nitrogen starvation 0 hr,replicate 2
	Run Accession: SRR1521686, SRR1521687 and SRR1521688, (Nitrogen starvation 10 min,replicate 1
	Run Accession: SRR1521689, SRR1521690 and SRR1521691, Nitrogen starvation 10 min,replicate 2
	Run Accession: SRR1521692, SRR1521693 and SRR1521694, Nitrogen starvation 30 min,replicate 1
	Run Accession: SRR1521695, SRR1521696 and SRR1521697, Nitrogen starvation 30 min,replicate 2
	Run Accession: SRR1521698, SRR1521699 and SRR1521700, Nitrogen starvation 1 hr,replicate 1
	Run Accession: SRR1521701, SRR1521702 and SRR1521703, Nitrogen starvation 1 hr,replicate 2
	Run Accession: SRR1521704, SRR1521705 and SRR1521706, Nitrogen starvation 2 hr,replicate 1
	Run Accession: SRR1521707, SRR1521708 and SRR1521709, Nitrogen starvation 2 hr,replicate 2
	Run Accession: SRR1521710, SRR1521711 and SRR1521712, Nitrogen starvation 6 hr,replicate 1
	Run Accession: SRR1521713, SRR1521714 and SRR1521715, Nitrogen starvation 6 hr,replicate 2
	Run Accession: SRR1521716 and SRR1521717, Nitrogen starvation 8 hr,replicate 1
	Run Accession: SRR1521718 and SRR1521719, Nitrogen starvation 8 hr,replicate 2
	Run Accession: SRR1521720 and SRR1521721, Nitrogen starvation 24 hr,replicate 1
	Run Accession: SRR1521722 and SRR1521723, Nitrogen starvation 24 hr,replicate 2
	Run Accession: SRR1521724 and SRR1521725, Nitrogen starvation 48 hr,replicate 1
	Run Accession: SRR1521726 and SRR1521727, Nitrogen starvation 48 hr,replicate 2
Strain:	Chlamydomonas reinhardtii cc-125
Culturing conditions:	TAP medium, 25 ± 1°C
			10 min VS 0 h				30 min VS 0 h				1 h VS 0 h				2 h VS 0 h				6 h VS 0 h				8 h VS 0 h				24 h VS 0 h				48 h VS 0 h					mRNA abundance is expressed in FPKM (fragments per kilobase of exon model per million mapped fragments).
Gene loci	New systematic name	Gene Synonyms	log2(Fold Change)	p-value	adjusted p-value	type	log2(Fold Change)	p-value	adjusted p-value	type	log2(Fold Change)	p-value	adjusted p-value	type	log2(Fold Change)	p-value	adjusted p-value	type	log2(Fold Change)	p-value	adjusted p-value	type	log2(Fold Change)	p-value	adjusted p-value	type	log2(Fold Change)	p-value	adjusted p-value	type	log2(Fold Change)	p-value	adjusted p-value	type		N_S_0h_rep1	N_S_0h_rep2	N_S_10m_rep1	N_S_10m_rep2	N_S_30m_rep1	N_S_30m_rep2	N_S_1h_rep1	N_S_1h_rep2	N_S_2h_rep1	N_S_2h_rep2	N_S_6h_rep1	N_S_6h_rep2	N_S_8h_rep1	N_S_8h_rep2
Cre02.g077951	CrABCA1		-0.343799	0.140394	0.264225	normal	-0.780121	0.000878816	0.0020711	normal	-1.74095	3.26913e-15	2.20301e-14	down	-1.74805	1.26558e-13	8.12153e-13	down	-0.115896	0.576312	0.660702	normal	-0.307243	0.151305	0.215906	normal	-0.0923897	0.667582	0.732484	normal	-0.0158628	0.939667	0.955708	normal		2.52554	3.49204	1.91668	2.41235	1.7276	2.21197	1.3117	1.07304	1.0816	1.52441	2.9424	3.46007	2.80483	3.09969
Cre03.g151400	CrABCA2	CrABCA1	-0.795228	0.000539049	0.00283827	normal	0.355412	0.0418921	0.0703517	normal	1.10381	9.29568e-12	5.12617e-11	up	0.622434	9.64898e-05	0.000259048	normal	1.01094	2.52945e-10	1.47237e-09	up	1.19294	1.13387e-13	7.57455e-13	up	1.79826	1.32292e-29	1.71948e-28	up	1.67056	7.85304e-27	9.6032e-26	up		4.64695	4.7501	1.90668	3.05248	6.53858	7.0778	14.5133	12.2115	9.9422	11.0883	10.6623	11.1996	13.3619	12.7573
Cre03.g191350	CrABCA3		-0.521626	0.0115143	0.0370412	normal	-1.3855	5.54064e-12	3.55916e-11	down	-0.701568	0.000585079	0.00144984	normal	0.177772	0.318899	0.403559	normal	0.235072	0.207381	0.287419	normal	0.0756403	0.673869	0.743764	normal	-0.22145	0.234132	0.304979	normal	-0.226829	0.206292	0.274592	normal		2.42457	2.16697	1.31696	1.60804	0.986072	1.00595	2.21009	1.54471	3.45413	4.10675	2.77972	3.47066	2.93022	2.95681
Cre14.g613950	CrABCA4	CrABCA2	1.55853	1.114e-19	5.60174e-18	up	2.13284	1.91708e-37	5.28418e-36	up	0.427645	0.0112023	0.0217123	normal	0.0747915	0.642942	0.714695	normal	1.0774	4.33366e-11	2.69568e-10	up	1.24226	7.81517e-15	5.74236e-14	up	3.36656	1.43305e-93	9.19898e-92	up	3.01147	1.76524e-79	9.35186e-78	up		8.15908	8.01292	21.9799	21.4873	38.5007	41.9012	13.7431	14.91	12.0954	12.6507	20.3359	19.0409	23.309	23.2152
Cre14.g618400	CrABCA5	CrABCA3	1.45054	1.19507e-15	4.31838e-14	up	1.65167	4.86712e-21	6.048e-20	up	-0.250504	0.159736	0.229335	normal	-0.267923	0.114008	0.167238	normal	0.677468	8.80509e-05	0.000261116	normal	0.863486	3.87726e-07	1.45388e-06	normal	3.04384	9.58097e-72	4.05352e-70	up	2.47889	2.40262e-54	7.39381e-53	up		15.7148	13.471	38.2453	34.5413	49.341	54.6799	15.2738	17.0421	17.6022	17.6158	28.3083	25.5774	30.6198	33.9994
Cre16.g674500	CrABCA6	CrABCA4	-1.53152	0.00284014	0.0116685	down	-1.84371	0.000510788	0.00125577	down	-0.92948	0.0175018	0.0324309	normal	-0.815852	0.0388253	0.0646756	normal	-0.766163	0.0508807	0.0856525	normal	-0.480474	0.247411	0.32806	normal	-0.845578	0.0462033	0.0725756	normal	-0.391829	0.343455	0.423307	normal		0.336699	0.611051	0.1072	0.193049	0.0761131	0.202046	0.350724	0.306194	0.347335	0.432886	0.32111	0.319274	0.443677	0.379511
Cre17.g721000	CrABCA7	CrABCA5	0.367492	0.0720232	0.15937	normal	0.442402	0.0310736	0.0539269	normal	-0.41703	0.0285494	0.050469	normal	-0.835069	9.42754e-06	2.90474e-05	normal	0.191361	0.292673	0.383269	normal	0.473164	0.0099972	0.0192406	normal	1.41495	2.79656e-15	1.83884e-14	up	1.30278	7.0192e-13	4.00506e-12	up		3.67933	4.26816	4.26747	5.09585	5.39954	6.78901	3.7752	4.05662	3.21082	3.25416	5.23787	5.22644	6.69663	6.70795
Cre02.g083354	CrABCB1		-1.52312	4.15689e-06	3.90712e-05	down	0.120985	0.631156	0.707336	normal	0.984593	3.97102e-06	1.32621e-05	normal	1.22719	5.97564e-09	2.63174e-08	up	1.09618	3.39343e-07	1.40098e-06	up	1.50701	2.21569e-12	1.33533e-11	up	0.804582	0.000389053	0.000902422	normal	0.890998	6.73313e-05	0.000175357	normal		2.55044	1.97956	0.534548	0.913551	2.98043	2.63739	6.23646	5.63021	7.52571	7.9088	5.45213	5.75241	7.75921	7.92346
Cre10.g443000	CrABCB2		-0.553681	0.00718371	0.0252649	normal	0.0361027	0.856599	0.89435	normal	0.271702	0.128447	0.190003	normal	0.298265	0.0838113	0.127581	normal	0.442748	0.0112301	0.0223402	normal	0.782463	1.07949e-05	3.39507e-05	normal	2.07682	1.80433e-26	2.09202e-25	up	0.377253	0.0356874	0.0581284	normal		3.52924	3.749	2.26776	2.2556	3.84167	4.58401	6.3635	5.2698	6.24979	6.75268	5.61429	5.8018	7.91669	7.30062
Cre12.g561550	CrABCB3	CrCds1	0.0390574	0.841644	0.90696	normal	-0.453593	0.0181345	0.0333235	normal	0.74064	2.31014e-05	7.00862e-05	normal	0.199941	0.254127	0.333723	normal	0.616875	0.000380627	0.00101416	normal	0.334113	0.0580762	0.0936467	normal	-0.122932	0.49218	0.57224	normal	-0.213031	0.231956	0.303586	normal		8.7684	7.65174	8.06978	7.32329	7.1816	6.45577	17.5141	18.6572	13.9318	13.4607	14.7524	14.3319	12.6293	12.5568
Cre13.g604150	CrABCB4		0.226155	0.215314	0.361371	normal	-1.45918	6.57569e-15	5.37004e-14	down	-0.61675	0.000216896	0.000576393	normal	-1.53781	4.25582e-20	3.8448e-19	down	-0.176763	0.280159	0.369681	normal	-0.479818	0.0064926	0.0129743	normal	0.416959	0.0116727	0.0208824	normal	0.279567	0.0852888	0.126423	normal		10.448	11.3068	10.6562	12.5872	4.14077	4.78898	9.19655	9.49902	5.15974	5.72793	11.0581	11.1471	8.68625	10.2773
Cre16.g692300	CrABCB5		0.574931	0.00129684	0.00599891	normal	0.68722	6.42163e-05	0.000182899	normal	0.650572	9.4961e-05	0.00026452	normal	0.109682	0.501307	0.58491	normal	0.832924	3.66597e-07	1.50645e-06	normal	0.704676	1.82613e-05	5.56912e-05	normal	1.23597	4.04321e-14	2.45079e-13	up	1.40159	1.20421e-18	1.00697e-17	up		8.31514	8.09272	10.7896	11.5286	14.993	14.9713	16.4508	17.4927	12.7403	12.9744	17.1409	16.5926	16.0626	16.4588
Cre17.g725150	CrABCB6		-0.258209	0.171147	0.306157	normal	-1.59998	2.54782e-15	2.13719e-14	down	-0.646421	0.000182505	0.00048912	normal	-1.29474	2.91465e-13	1.82333e-12	down	0.303014	0.0877792	0.138173	normal	-0.057536	0.73927	0.798278	normal	2.13041	2.40089e-35	3.82362e-34	up	2.02686	4.70491e-33	7.40968e-32	up		12.6321	10.706	9.38978	8.41458	5.00429	3.7831	9.69133	9.97645	7.1352	6.67636	17.7447	15.4884	13.078	14.2119
Cre17.g725200	CrABCB7		-0.405853	0.0224457	0.063515	normal	1.52995	1.18791e-20	1.44175e-19	up	1.09179	8.72745e-10	4.18529e-09	up	0.0186041	0.908305	0.931562	normal	1.46265	1.49518e-19	1.7011e-18	up	1.42103	5.49123e-19	5.30501e-18	up	3.0739	1.98027e-72	8.46362e-71	up	3.03296	9.85292e-89	6.06425e-87	up		14.4252	13.3295	9.84838	9.26608	46.3247	44.6229	35.3406	42.4879	20.7864	20.0293	45.9311	42.3495	43.1031	47.3078
Cre17.g727650	CrABCB8		0.147869	0.521843	0.674239	normal	-1.02307	5.42452e-05	0.000156234	down	-0.822852	0.000212186	0.000564268	normal	-0.836862	0.000199077	0.000511399	normal	0.376626	0.0630515	0.103261	normal	0.155487	0.469991	0.558277	normal	0.112077	0.608782	0.681377	normal	0.000104206	0.99962	0.999739	normal		3.22545	3.88503	3.45635	3.73037	1.72753	2.18937	2.51592	2.76358	2.56239	3.22464	5.13427	5.51082	4.90223	4.71761
Cre02.g097800	CrABCC1	CrHLA3	0.204197	0.389391	0.553555	normal	2.88612	6.01736e-61	3.50859e-59	up	3.66157	1.77516e-99	9.94384e-98	up	2.40909	4.60661e-42	8.11944e-41	up	-0.484313	0.0154606	0.0296924	normal	-0.536595	0.0064602	0.0129127	normal	-0.815241	0.000162756	0.000399944	normal	-0.486519	0.0195166	0.0336382	normal		4.13637	5.05494	5.74661	3.87968	38.2156	38.7423	73.8808	79.2768	31.9752	39.0111	4.12754	3.43976	3.67741	4.01994
Cre02.g103250	CrABCC2		0.482345	0.0126243	0.0399018	normal	0.187334	0.355512	0.445519	normal	-0.892359	1.52206e-06	5.32987e-06	normal	-0.744279	6.11269e-05	0.000169104	normal	-0.357257	0.0571196	0.0947193	normal	-0.268552	0.149289	0.21365	normal	0.0410756	0.821834	0.862612	normal	-0.0533514	0.766466	0.815539	normal		6.42843	5.23335	7.5338	7.34356	6.69312	8.34077	4.12834	4.16227	4.78024	5.35101	4.86949	5.66069	5.95888	5.82394
Cre03.g174050	CrABCC3		0.512791	0.00517878	0.0193293	normal	0.791297	1.28747e-05	4.07551e-05	normal	0.340734	0.0441273	0.0745998	normal	0.0363992	0.829806	0.868927	normal	0.323966	0.0579643	0.0959777	normal	0.425373	0.0156311	0.0288625	normal	0.603269	0.000551335	0.00124913	normal	0.846707	5.48244e-07	1.87271e-06	normal		5.79046	5.14055	6.98779	7.25645	10.1	11.3405	9.10802	9.15943	7.91935	8.37805	7.91727	7.8874	8.39563	9.46567
Cre04.g228650	CrABCC4		-0.878543	0.0017656	0.00780633	normal	0.702892	0.00117718	0.00270842	normal	2.25041	9.21414e-35	1.33085e-33	up	3.04566	8.40034e-72	2.82288e-70	up	2.81738	1.10162e-56	4.20824e-55	up	2.65534	2.00633e-50	6.0458e-49	up	2.25708	3.23787e-35	5.12735e-34	up	3.15862	3.46592e-77	1.77984e-75	up		1.42172	1.30943	0.546256	0.815154	2.4097	2.62269	9.48929	7.72988	15.6092	17.1959	10.3658	11.8912	10.2369	10.699
Cre07.g325761	CrABCC5		0.359155	0.207101	0.351495	normal	1.03381	0.000160545	0.000429047	up	1.11308	3.38827e-05	0.000100626	up	-0.581538	0.0404929	0.0671953	normal	0.0332412	0.902355	0.928545	normal	-0.151435	0.589831	0.669201	normal	-0.169556	0.53548	0.614145	normal	-0.221396	0.417813	0.498511	normal		7.25737	3.57778	6.70643	6.00106	11.8505	13.3755	15.6057	15.3938	5.22792	5.31925	6.21877	6.63517	5.55905	6.33978
Cre08.g369720	CrABCC6		0.0677173	0.74645	0.843639	normal	1.07102	2.29669e-08	1.03546e-07	up	0.821553	2.14592e-06	7.37644e-06	normal	0.552511	0.00186745	0.00407886	normal	0.482074	0.00770224	0.0159563	normal	0.693384	0.000178863	0.000473284	normal	0.897335	8.86894e-07	2.88749e-06	normal	0.711994	8.48136e-05	0.000217204	normal		3.38732	3.8034	3.10421	3.78047	7.86586	9.21529	8.77503	8.01057	7.14271	8.18496	5.45165	6.14015	6.63811	7.49328
Cre08.g369850	CrABCC7		0.509216	0.0110744	0.035916	normal	0.560304	0.00676272	0.0135694	normal	-0.379333	0.0449032	0.0757085	normal	-0.0694512	0.712726	0.77489	normal	0.451245	0.0142879	0.0276972	normal	0.536041	0.00521195	0.0105927	normal	1.07271	2.04158e-08	7.85591e-08	up	0.743056	6.91328e-05	0.000179702	normal		3.24724	4.0174	4.63437	4.79444	5.36505	6.72772	3.82441	3.54788	4.70712	5.34917	5.50605	5.94781	5.98292	6.81295
Cre13.g564900	CrABCC8		0.809118	9.48207e-06	8.17151e-05	normal	1.05069	8.37609e-09	3.96479e-08	up	-0.224224	0.20034	0.277726	normal	-0.303296	0.084251	0.128204	normal	0.375558	0.0309344	0.0553001	normal	0.554751	0.00129106	0.00296505	normal	1.76246	2.288e-24	2.42155e-23	up	1.16684	2.79118e-12	1.53455e-11	up		11.4311	9.53485	16.9902	16.5513	23.0565	26.2013	11.6272	12.0481	12.5643	12.1138	16.1377	15.2779	18.2572	19.2223
Cre14.g618600	CrABCC9		-1.03013	1.39936e-06	1.47286e-05	down	-1.36681	4.80554e-11	2.85491e-10	down	-0.651715	0.000484596	0.00121714	normal	0.117877	0.485838	0.570504	normal	0.195455	0.257703	0.344631	normal	0.155879	0.37503	0.463726	normal	-0.0908441	0.610628	0.682804	normal	-0.00294006	0.986589	0.98968	normal		2.68217	2.535	1.02201	1.31498	1.28286	1.03053	2.48216	1.92436	3.97925	4.24976	3.33311	3.56779	3.49164	3.57823
Cre17.g734612	CrABCC10	CrMRP2	1.0694	1.00402e-06	1.09553e-05	up	1.97743	1.70274e-19	1.9147e-18	up	1.49641	7.59799e-12	4.22141e-11	up	0.250958	0.252341	0.331869	normal	0.580936	0.00660426	0.0138702	normal	1.03875	8.01616e-07	2.89157e-06	up	0.534404	0.010318	0.0186301	normal	0.392657	0.0536199	0.0837283	normal		39.0034	24.6538	61.5404	60.5516	131.901	152.88	111.443	125.376	57.0983	52.9734	58.0134	52.0658	79.7746	79.5258
Cre01.g001350	CrABCD1		-0.721782	0.0281686	0.0762022	normal	0.279957	0.31935	0.407677	normal	-0.251874	0.33941	0.429888	normal	0.390084	0.114757	0.168205	normal	-1.53461	5.13445e-07	2.07176e-06	down	-2.07303	3.4257e-09	1.57718e-08	down	-1.84907	5.02998e-07	1.68275e-06	down	-1.11948	0.000557193	0.00126361	down		1.58423	1.30721	0.813811	0.787218	1.85031	2.11462	1.73752	1.48326	2.66643	2.84753	0.572454	0.5815	0.391485	0.444623
Cre10.g439000	CrABCD2		0.137059	0.600429	0.736168	normal	1.62009	1.12865e-13	8.38369e-13	up	1.67482	5.55862e-18	4.30067e-17	up	1.03237	8.92105e-07	3.12718e-06	up	0.371575	0.0938391	0.146362	normal	0.870846	8.93046e-05	0.000247321	normal	0.860983	0.000102374	0.000258347	normal	0.900337	4.06891e-05	0.000109145	normal		2.55955	2.44242	2.2809	2.74859	7.93402	9.4464	10.3911	10.6685	6.68338	8.21171	3.79058	3.68181	5.79585	5.3311
Cre15.g637761	CrABCD3		-0.553428	0.0007801	0.00391764	normal	-1.17224	3.17013e-13	2.265e-12	down	-0.167494	0.263703	0.349315	normal	-0.170519	0.252916	0.332507	normal	0.333474	0.0286213	0.0516106	normal	0.277105	0.0711228	0.111874	normal	-0.988836	2.0481e-10	9.44247e-10	normal	-0.577279	0.00010993	0.000277283	normal		49.6412	49.0771	29.7931	31.6213	25.1762	24.5133	60.6128	55.5314	62.5833	64.8302	69.1328	74.522	75.5314	69.9182
Cre09.g409350	CrABCE		0.392634	0.0156956	0.0476603	normal	-0.0342546	0.832283	0.874663	normal	-0.813222	1.80852e-07	6.99302e-07	normal	-1.61317	9.40692e-27	1.09282e-25	down	-1.32356	3.92658e-18	4.11297e-17	down	-1.67159	1.70854e-27	2.50415e-26	down	-0.39061	0.012717	0.0225796	normal	-0.248953	0.101145	0.146629	normal		68.0267	69.6608	82.8197	82.1088	72.818	79.571	50.2731	53.0071	32.5489	32.7976	31.0763	32.4296	25.4492	27.1034
Cre01.g023787	CrABCF1		-0.368194	0.0672244	0.151535	normal	-2.25714	1.79721e-29	3.40958e-28	down	-4.85573	2.00084e-122	1.83185e-120	down	-4.04291	2.02055e-84	8.55974e-83	down	-1.25405	1.32291e-11	8.54923e-11	down	-1.51512	2.60277e-15	1.98677e-14	down	-0.781321	5.39496e-05	0.00014101	normal	-0.632236	0.000715593	0.00160007	normal		25.5241	34.6386	19.473	23.0673	6.77947	7.43261	1.53896	1.2256	2.86724	2.42015	14.2742	14.7978	12.1672	13.3967
Cre01.g034950	CrABCF2		0.808224	8.71698e-06	7.57096e-05	normal	0.420348	0.0205287	0.0373159	normal	-0.262197	0.152927	0.220826	normal	-2.41265	1.04988e-39	1.74152e-38	down	-0.483745	0.00563527	0.012002	normal	-0.6625	0.000169757	0.000450257	normal	0.757802	1.71007e-05	4.76318e-05	normal	0.919089	6.64573e-08	2.48561e-07	normal		17.7408	21.9991	31.2081	32.2567	28.5626	31.628	20.4977	23.0925	5.57281	5.24827	15.4939	17.2903	15.036	15.4657
Cre02.g095200	CrABCF3		-0.346004	0.162531	0.294576	normal	2.46516	1.12584e-39	3.32291e-38	up	3.64355	1.7895e-103	1.12035e-101	up	0.0176034	0.929469	0.946914	normal	0.681982	0.000417014	0.0011034	normal	0.477209	0.0199247	0.0359592	normal	2.23432	1.30266e-34	2.01894e-33	up	1.98204	7.77258e-29	1.0418e-27	up		2.79721	2.87322	2.25475	1.80755	19.1708	16.3911	45.01	48.3584	3.91681	4.42753	5.33814	5.1591	4.58303	5.01381
Cre04.g222700	CrABCF4		0.26274	0.112227	0.222791	normal	0.147939	0.370217	0.461188	normal	-0.16123	0.288242	0.375984	normal	-0.282038	0.0606035	0.0960417	normal	0.546406	0.000306356	0.000832403	normal	0.599816	6.92896e-05	0.000195095	normal	-2.60345	3.32883e-56	9.80163e-55	down	-2.01433	6.42988e-41	1.33056e-39	down		1587.17	1768.96	1727.91	1948.27	1967.81	2245.71	1995.15	1964.68	1985.13	2021.54	2799.51	2855.25	3125.22	3056.76
Cre06.g265100	CrABCF5		0.114826	0.547426	0.695488	normal	-0.258841	0.181776	0.254711	normal	-1.46022	9.11733e-16	6.33193e-15	down	-1.65683	1.75177e-19	1.53183e-18	down	-1.28366	3.80531e-12	2.56904e-11	down	-1.00459	9.20178e-08	3.67235e-07	down	-0.974523	2.33986e-07	8.10294e-07	normal	-1.29322	3.75897e-11	1.88241e-10	down		8.45547	8.5998	8.25624	8.60143	7.49932	8.60786	4.11593	4.05812	3.92257	3.93181	4.06874	4.01681	5.16304	5.17258
Cre06.g271850	CrABCF6		0.398549	0.0358174	0.0922477	normal	0.937598	2.19373e-07	8.80237e-07	normal	0.666105	6.4626e-05	0.000184619	normal	0.318261	0.0595797	0.0946144	normal	0.954461	1.28463e-08	6.28265e-08	normal	1.13296	2.41432e-11	1.3516e-10	up	0.993737	1.90849e-08	7.36579e-08	normal	0.781806	4.91851e-06	1.48657e-05	normal		7.02707	7.17421	8.28183	8.80803	14.7054	16.0952	15.4972	14.2747	12.4276	13.2998	15.7578	16.006	19.3605	18.5054
Cre07.g335400	CrABCF7		0.471685	0.0356183	0.091872	normal	-0.218011	0.317675	0.405756	normal	-2.56286	1.70935e-28	2.03272e-27	down	-3.58984	7.65372e-56	1.88862e-54	down	-2.19933	2.23058e-24	3.27843e-23	down	-2.05141	1.99129e-20	2.08941e-19	down	-1.41157	3.80659e-11	1.85664e-10	down	-1.16208	2.35232e-08	9.20957e-08	down		27.985	18.3572	31.6862	26.9846	21.757	23.489	4.60687	5.69813	2.92527	2.66913	5.82595	5.8482	6.37151	7.24639
Cre08.g372250	CrABCF8		0.709184	0.000780673	0.00391926	normal	1.18591	2.26505e-09	1.13942e-08	up	0.482356	0.013009	0.0248408	normal	-0.165017	0.412747	0.499832	normal	1.30471	5.76958e-12	3.83496e-11	up	1.53111	4.55787e-16	3.67757e-15	up	2.10209	4.47948e-29	5.72894e-28	up	1.83423	3.49892e-24	3.83849e-23	up		5.05704	4.06439	7.00436	6.61262	11.5944	11.9598	8.31072	8.50545	5.99806	5.8252	13.3999	12.6378	15.7041	16.3906
Cre11.g467781	CrABCF9		0.769997	4.21409e-05	0.000310204	normal	0.219725	0.254905	0.338277	normal	-1.67221	7.15278e-20	5.97082e-19	down	-2.25031	3.88186e-32	5.27452e-31	down	0.48361	0.0071748	0.0149549	normal	0.196972	0.271593	0.355299	normal	0.832221	2.01862e-05	5.57716e-05	normal	0.944989	2.26028e-07	8.04749e-07	normal		33.0814	44.0045	57.9859	61.9037	46.1999	55.349	15.9829	15.9006	12.3675	11.0999	64.6713	59.466	52.2294	55.099
Cre11.g478128	CrABCF10		0.21275	0.254143	0.408551	normal	-0.0194921	0.918953	0.942182	normal	-0.183069	0.285798	0.373225	normal	-1.09644	8.86276e-09	3.84812e-08	down	-0.760086	1.81147e-05	5.94487e-05	normal	-0.604346	0.00080166	0.00190939	normal	-0.256666	0.14871	0.205636	normal	-0.206188	0.236991	0.309017	normal		9.73152	9.24111	9.88182	10.1926	9.69188	11.4736	10.9448	11.0951	6.94189	5.92361	6.28562	6.65314	7.66359	7.51518
Cre14.g615950	CrABCF11		1.67897	2.18744e-20	1.16399e-18	up	2.08557	2.98556e-30	5.93411e-29	up	-1.14069	5.94686e-10	2.88434e-09	down	-1.98214	1.25576e-26	1.44987e-25	down	-0.801751	4.81803e-06	1.70893e-05	normal	-0.376618	0.0330555	0.0565282	normal	0.362584	0.0397991	0.0634256	normal	0.242347	0.16424	0.224765	normal		10.3475	12.5628	31.3785	35.5738	50.1831	59.884	6.5134	7.15493	4.3833	4.02251	7.45109	7.70437	10.8118	10.627
Cre01.g007000	CrABCG1		1.92283	1.84016e-14	5.85911e-13	up	0.762446	0.00298324	0.00640675	normal	-0.190163	0.453314	0.545392	normal	0.18145	0.457411	0.543858	normal	0.803069	0.000855504	0.00214484	normal	1.09971	4.09005e-06	1.36042e-05	up	1.90092	1.53251e-18	1.21398e-17	up	1.80515	1.10992e-16	8.2989e-16	up		1.42127	1.4406	5.65625	4.22263	2.62373	2.86294	1.6551	1.65113	2.28342	2.43196	3.09646	2.6636	3.62263	3.83476
Cre02.g095151	CrABCG2		0.519882	0.0100275	0.0331857	normal	1.24281	1.59428e-11	9.86502e-11	up	2.29412	1.89482e-38	3.0326e-37	up	1.84102	9.95976e-30	1.25916e-28	up	0.341162	0.0541969	0.090463	normal	0.599318	0.0015339	0.00346228	normal	2.01934	8.89382e-26	1.00545e-24	up	1.99293	1.05574e-29	1.45706e-28	up		3.57859	3.90716	5.2727	4.50614	10.7901	9.32534	22.4379	25.864	19.1693	19.7654	5.52792	5.41003	6.22972	7.55573
Cre02.g096000	CrABCG3		2.05509	1.4522e-09	2.61161e-08	up	2.29395	9.69919e-16	8.37182e-15	up	2.24054	1.38815e-20	1.19268e-19	up	2.72341	1.02926e-34	1.51415e-33	up	3.25675	7.97462e-53	2.78613e-51	up	3.44554	1.1945e-57	4.23375e-56	up	2.89805	9.56672e-37	1.59961e-35	up	2.4877	9.40005e-25	1.05757e-23	up		0.929909	0.841612	2.20527	4.55514	3.87807	5.8991	5.18517	5.83678	8.04349	8.98717	9.71534	9.85881	11.7538	11.7443
Cre02.g112550	CrABCG4		0.416933	0.0467119	0.114157	normal	-0.895424	1.88697e-05	5.83265e-05	normal	-0.846469	2.27875e-05	6.92078e-05	normal	0.225833	0.255657	0.33538	normal	1.45109	2.49541e-14	1.9852e-13	up	0.596423	0.00243894	0.00530152	normal	0.536491	0.00543343	0.0103469	normal	-0.0389957	0.839499	0.876898	normal		5.55447	4.04259	5.40713	6.31366	2.98632	2.87765	3.76245	3.30396	8.31031	8.00027	14.8269	15.5248	8.43401	9.23606
Cre03.g169300	CrABCG5		-1.77759	1.66225e-08	2.53216e-07	down	-0.927644	0.000722994	0.0017288	normal	0.339428	0.128748	0.190367	normal	-0.748545	0.0018675	0.00407886	normal	-1.34997	3.23874e-07	1.34108e-06	down	-1.12343	3.59791e-05	0.000105653	down	0.144841	0.542942	0.620537	normal	-0.686296	0.00816762	0.0152299	normal		1.98521	1.69589	0.50169	0.478226	1.0639	1.12491	2.94786	3.18686	1.53192	1.65529	0.898886	0.770165	1.00289	1.0534
Cre04.g220850	CrABCG6		-0.0431032	0.877861	0.930373	normal	-0.338681	0.200914	0.277125	normal	-1.40286	5.48919e-08	2.23572e-07	down	-0.60247	0.0151732	0.0276848	normal	-1.22952	4.51706e-06	1.60864e-05	down	-1.0588	0.000132498	0.000357801	down	1.48605	6.75633e-12	3.49153e-11	up	1.78518	5.39462e-18	4.3692e-17	up		2.26857	1.80833	2.0275	1.57965	1.83876	1.82305	1.08318	0.960201	2.00942	1.89355	1.08281	0.927407	1.15372	1.22889
Cre04.g224500	CrABCG7		0.204786	0.291951	0.452123	normal	-0.244797	0.20126	0.277533	normal	-0.363528	0.0436616	0.073908	normal	-0.76499	3.17549e-05	9.11916e-05	normal	0.5224	0.00331872	0.0074019	normal	0.0897563	0.625756	0.701509	normal	1.28189	8.56431e-12	4.37993e-11	up	1.14063	2.50752e-10	1.16704e-09	up		6.01488	4.96204	5.88555	5.66545	5.39551	5.12923	5.70142	5.56595	4.7017	4.68559	9.10229	9.11743	6.8002	7.41756
Cre04.g224400	CrABCG8		-0.328293	0.157303	0.28693	normal	-2.30416	1.12123e-21	1.44607e-20	down	-0.792267	0.000269337	0.000704646	normal	0.332855	0.132169	0.190018	normal	0.357883	0.0925632	0.144627	normal	0.0665318	0.762754	0.817713	normal	0.845808	9.0122e-05	0.00022926	normal	0.261171	0.209892	0.27885	normal		5.55548	3.71143	3.54315	3.19795	1.12526	1.01604	3.64934	3.42757	8.9804	7.9712	7.07295	6.66128	5.46188	6.36039
Cre05.g234400	CrABCG9		0.561769	0.00860593	0.0293823	normal	1.58761	5.09255e-15	4.18136e-14	up	1.27565	3.97591e-12	2.25611e-11	up	1.11709	2.20787e-09	1.0155e-08	up	1.12619	2.14153e-09	1.13722e-08	up	1.23089	7.82684e-11	4.20539e-10	up	1.39308	5.05967e-14	3.04489e-13	up	1.55366	6.5224e-18	5.24455e-17	up		2.75508	2.17189	3.58556	3.05007	7.5427	9.24399	8.05702	7.70787	7.74428	7.79301	6.37101	6.05735	6.78456	7.29488
Cre05.g241350	CrABCG10		1.07146	0.000103007	0.000680495	up	1.23075	7.2628e-07	2.71618e-06	up	0.424507	0.0944865	0.145349	normal	0.63116	0.0127273	0.0235888	normal	1.06974	1.06192e-05	3.57959e-05	up	0.990544	5.73972e-05	0.000163569	normal	0.382613	0.116551	0.165905	normal	0.224439	0.352738	0.433217	normal		7.91204	4.30404	14.0035	9.41338	16.8065	15.8175	10.1504	11.4744	14.1708	13.3487	15.2142	14.471	14.1955	15.3956
Cre07.g313250	CrABCG11		1.52914	1.7216e-14	5.50416e-13	up	2.40766	7.85324e-42	2.51364e-40	up	2.40742	1.53322e-32	2.08042e-31	up	0.955281	9.36963e-08	3.67289e-07	normal	1.01509	2.18846e-08	1.04144e-07	up	1.40366	2.52397e-15	1.92927e-14	up	3.0211	1.12714e-66	4.23409e-65	up	3.4985	3.47009e-106	2.86171e-104	up		5.9099	5.18946	15.8593	13.356	34.5891	32.2914	33.2467	44.1167	15.919	15.3378	13.4268	12.4768	17.6341	18.1006
Cre07.g327800	CrABCG12		NA	NA	NA	NA	NA	NA	NA	NA	NA	NA	NA	NA	NA	NA	NA	NA	NA	NA	NA	NA	NA	NA	NA	NA	NA	NA	NA	NA	NA	NA	NA	NA		0	0	0	0	0.0202409	0	0.016958	0.0286336	0.0233349	0.0270867	0	0.00646897	0.0104878	0
Cre07.g339104	CrABCG13		-0.86315	0.000825224	0.00411104	normal	-0.448423	0.0491635	0.081101	normal	0.585066	0.00206125	0.00464115	normal	0.466619	0.0149594	0.0273214	normal	0.843574	9.10973e-06	3.10005e-05	normal	0.880826	7.23909e-06	2.3209e-05	normal	0.656215	0.00107054	0.00230598	normal	0.965925	7.66572e-07	2.57023e-06	normal		1.47597	1.51805	0.65178	0.853992	1.25508	1.23371	2.98821	2.93658	2.85572	3.1575	3.01812	3.18405	3.28835	3.41463
Cre09.g395750	CrABCG14		-1.36777	2.37349e-10	4.83346e-09	down	-0.856031	3.25516e-05	9.72291e-05	normal	-1.72477	2.58353e-18	2.02369e-17	down	-3.32075	5.30116e-50	1.12429e-48	down	-2.65388	2.21977e-38	5.4663e-37	down	-2.55103	8.88285e-35	1.73846e-33	down	-1.67208	2.72458e-16	1.90437e-15	down	-1.13671	8.01978e-09	3.27222e-08	down		8.64221	6.48834	2.42138	2.94341	5.10586	4.41056	2.96301	3.07445	1.23607	0.961179	1.46387	1.31494	1.64642	1.49707
Cre11.g467597	CrABCG15		-0.661601	0.00496859	0.0186523	normal	-1.94288	7.85273e-16	6.82398e-15	down	0.90939	5.77006e-06	1.89871e-05	normal	1.76608	5.41436e-18	4.45131e-17	up	1.6355	3.26098e-16	3.00972e-15	up	1.64939	1.34843e-16	1.12779e-15	up	1.50967	2.66102e-14	1.63666e-13	up	1.64192	1.29454e-17	1.02371e-16	up		5.554	3.93585	2.99944	2.47448	1.58815	1.24332	12.3004	11.2806	24.5614	22.3212	17.8379	16.2422	17.4732	18.7868
Cre12.g527100	CrABCG16		0.176307	0.361073	0.526136	normal	0.198841	0.30152	0.388905	normal	0.478987	0.00833067	0.0166106	normal	0.261821	0.155547	0.218681	normal	0.814849	9.14993e-06	3.11246e-05	normal	0.955126	2.0964e-07	8.0825e-07	normal	0.782523	1.29016e-05	3.64448e-05	normal	0.554764	0.00156693	0.00332556	normal		8.75846	6.64255	7.97017	7.92699	9.49243	10.5672	14.5841	13.7866	12.7266	14.1508	14.7029	16.6416	17.1805	19.1715
Cre12.g530900	CrABCG17		2.10656	9.55476e-31	9.51679e-29	up	2.95696	1.25324e-63	8.06913e-62	up	1.77124	7.0406e-18	5.42754e-17	up	0.0945733	0.597726	0.675133	normal	1.46059	2.71463e-16	2.52073e-15	up	1.76659	3.45455e-24	4.36235e-23	up	3.02608	7.04393e-73	3.026e-71	up	2.79579	5.10462e-67	2.13641e-65	up		13.8686	11.5933	51.8269	48.2683	108.064	116.302	48.5862	65.5876	18.2553	21.3268	43.0122	37.8864	49.6876	55.7567
Cre12.g547300	CrABCG18		0.350443	0.053998	0.128029	normal	-0.837273	7.03399e-06	2.31541e-05	normal	-2.33993	1.40508e-39	2.32755e-38	down	-1.91935	1.57106e-27	1.85833e-26	down	-1.60125	2.63249e-19	2.96089e-18	down	-1.64124	4.22823e-19	4.10623e-18	down	-1.13006	5.60977e-10	2.49366e-09	down	-0.920169	1.28714e-07	4.69557e-07	normal		13.5257	12.2309	14.7405	15.2475	7.87343	8.45341	3.46857	3.2534	4.75728	5.14299	4.79494	5.01187	5.16695	4.87843
Cre12.g540650	CrABCG19		0.50506	0.0389981	0.0988827	normal	1.78971	2.15466e-15	1.81013e-14	up	0.643174	0.00546095	0.0113644	normal	-0.268273	0.295477	0.37874	normal	1.47748	5.25686e-11	3.24228e-10	up	1.05666	4.1933e-06	1.39337e-05	up	2.18112	5.0478e-23	4.98649e-22	up	2.26559	9.94859e-27	1.21303e-25	up		2.89195	1.85115	3.15943	2.99301	9.1525	9.48733	4.6754	5.09713	3.22978	2.48296	8.18403	7.08858	5.65393	6.3703
Cre16.g693203	CrABCG20		-1.14957	6.31809e-10	1.2016e-08	down	1.05211	3.09869e-10	1.70822e-09	up	0.630704	7.34631e-05	0.000207877	normal	-0.220929	0.170811	0.237084	normal	0.0393386	0.805228	0.854392	normal	0.247305	0.121242	0.178186	normal	0.361348	0.0254736	0.0424365	normal	0.258657	0.100488	0.14579	normal		9.93097	9.82235	3.71107	4.4263	22.1672	24.2547	21.9023	18.5673	11.3862	13.2695	11.3677	12.0729	13.9526	14.5604
Cre16.g648700	CrABCG21		1.77714	1.40248e-15	5.04437e-14	up	1.65505	3.99219e-16	3.53177e-15	up	0.9191	3.53672e-06	1.18673e-05	normal	0.292468	0.161349	0.225749	normal	0.876426	2.842e-05	9.07644e-05	normal	0.995381	1.82664e-06	6.34762e-06	normal	2.33385	6.44625e-34	9.71227e-33	up	1.98264	1.12184e-23	1.20699e-22	up		3.19124	2.78708	10.3754	8.30703	10.9521	10.4378	7.57433	7.35688	5.17491	5.47306	6.73546	5.93837	7.16494	7.34078
Cre16.g655450	CrABCG22		0.795097	0.0376531	0.0960837	normal	1.25047	0.000292041	0.000747631	up	0.760021	0.0117778	0.0227011	normal	0.800282	0.00865919	0.0166382	normal	0.395437	0.241929	0.327163	normal	0.886545	0.00718849	0.0142304	normal	1.22375	7.19542e-05	0.000185607	up	1.32946	1.47162e-05	4.16288e-05	up		0.435003	0.377467	0.488326	0.805306	0.84283	1.32115	0.929329	0.889086	0.945604	1.11492	0.686632	0.548022	0.883464	0.945135
Cre17.g717050	CrABCG23		1.24808	0.00061258	0.00317593	up	0.330203	0.385788	0.477164	normal	-0.755112	0.0605157	0.0984894	normal	-1.03829	0.00943844	0.0180025	down	0.171676	0.627947	0.706686	normal	0.23162	0.541995	0.625882	normal	2.17241	1.38124e-14	8.65416e-14	up	1.96461	1.44597e-10	6.89853e-10	up		0.307922	0.420437	0.927383	0.642719	0.490969	0.539699	0.354207	0.223476	0.237588	0.276801	0.490981	0.453304	0.508792	0.528717
Cre17.g723500	CrABCG24		1.09775	6.02589e-06	5.44046e-05	up	0.251022	0.292506	0.379008	normal	-1.40227	5.50959e-09	2.46902e-08	down	-0.69169	0.00404046	0.00829035	normal	0.135267	0.558722	0.645301	normal	-0.150281	0.533802	0.6186	normal	0.466743	0.0425273	0.0673316	normal	0.221667	0.32937	0.408201	normal		7.02615	4.20657	11.8463	10.1118	7.48114	7.71307	2.84493	2.77244	5.04976	5.07077	7.24918	7.02874	5.60834	6.72752
Cre17.g728400	CrABCG25		-0.739847	0.00184914	0.00810123	normal	-0.394523	0.0753887	0.118267	normal	-0.298903	0.149776	0.216934	normal	-0.212731	0.29831	0.381707	normal	-0.804234	0.000139955	0.000402857	normal	-0.851194	0.000119545	0.000324817	normal	0.491891	0.0165789	0.0287669	normal	0.443433	0.0320663	0.052702	normal		1.86927	2.39608	1.08413	1.24684	1.76535	1.89957	2.5079	2.08029	2.49908	2.84563	1.35283	1.46291	1.44619	1.4252
Cre17.g743547	CrABCG26		1.33025	6.53859e-13	1.7824e-11	up	1.4105	8.94015e-16	7.74473e-15	up	1.8372	7.52723e-26	8.02136e-25	up	-0.70563	7.12438e-05	0.000195334	normal	-0.290655	0.101753	0.156795	normal	-0.159111	0.391766	0.480433	normal	1.25446	8.52181e-13	4.70582e-12	up	1.1583	2.42391e-11	1.23715e-10	up		5.91353	6.35216	14.7162	13.4001	19.2043	17.786	26.9946	30.6808	5.41556	5.50334	5.73163	5.83875	6.25984	7.09293
Cre03.g164150	CrABCI1		0.214281	0.476283	0.634309	normal	-0.243233	0.418056	0.509203	normal	-0.423092	0.120508	0.179649	normal	-0.363146	0.178024	0.245724	normal	-0.946054	0.00111091	0.00272129	normal	-0.43303	0.140217	0.202245	normal	-0.822785	0.00611886	0.0115536	normal	-0.266248	0.361115	0.44153	normal		4.32131	3.19567	4.42603	3.52949	3.21396	3.93803	3.5304	3.85198	4.08949	4.42044	2.35696	2.15707	3.36764	3.4153
Cre06.g273750	CrABCI2		0.183353	0.329436	0.493805	normal	1.30414	3.68584e-13	2.61665e-12	up	2.60885	1.40407e-62	3.88148e-61	up	0.141304	0.40054	0.488127	normal	-0.0553758	0.748963	0.809912	normal	0.477994	0.00632641	0.012668	normal	0.818398	1.49252e-06	4.7395e-06	normal	0.669705	8.06368e-05	0.000207428	normal		12.6434	12.0137	12.4272	13.1407	37.2278	31.9455	101.003	97.6056	19.4777	20.032	13.3506	14.0555	19.8023	21.9706
Cre06.g310850	CrABCI3		1.56726	2.03007e-06	2.04694e-05	up	2.3152	8.02704e-15	6.51699e-14	up	1.82619	1.59286e-11	8.62837e-11	up	1.26673	1.82345e-05	5.40734e-05	up	0.878627	0.00635238	0.0133831	normal	1.7344	1.33828e-08	5.83627e-08	up	1.18136	0.000362812	0.000845065	up	0.852762	0.0170519	0.0297624	normal		0.806818	0.848621	2.2277	2.24761	3.8948	5.3659	4.06438	3.69217	2.81631	2.96841	1.73714	1.77509	3.59435	3.10123
Cre07.g339700	CrABCI4		0.861556	1.02324e-06	1.11338e-05	normal	1.26113	2.50445e-14	1.95251e-13	up	0.14573	0.382945	0.474612	normal	-1.31237	5.52977e-16	4.07276e-15	down	-1.27976	1.64025e-14	1.32436e-13	down	-1.10419	8.40057e-11	4.49052e-10	down	-1.07684	7.36314e-11	3.51059e-10	down	-0.993875	7.01728e-10	3.15457e-09	normal		39.9329	36.812	67.0662	60.13	107.575	101.187	53.4138	58.4473	21.4339	23.4996	18.7353	17.7543	20.3357	23.0904
Cre13.g580300	CrABCI5		1.1547	0.000183685	0.00112189	up	1.424	4.10541e-07	1.5866e-06	up	2.20701	2.47454e-21	2.20047e-20	up	1.97831	1.13673e-16	8.7258e-16	up	0.346218	0.24898	0.335211	normal	0.934626	0.0021331	0.00468513	normal	0.915626	0.00193308	0.0039846	normal	0.674756	0.0308932	0.050939	normal		1.50211	1.81919	3.55602	3.17544	5.27326	4.84177	9.93413	10.2412	8.89319	10.1012	2.30522	2.5617	4.26245	3.44664
Cre16.g658526	CrABCI6		0.410246	0.0483973	0.117371	normal	0.447015	0.0286814	0.0502248	normal	0.100428	0.604385	0.68404	normal	0.00637986	0.974795	0.981122	normal	0.691341	0.000277192	0.000758445	normal	0.768435	7.95893e-05	0.000221962	normal	0.591413	0.00203511	0.00417898	normal	0.645073	0.000612729	0.00138244	normal		7.74186	6.15772	8.42105	8.4536	10.2136	11.2665	9.70949	9.95381	10.7113	9.5566	13.1215	12.8201	13.6487	15.1771
Cre16.g669525	CrABCI7		0.272403	0.169149	0.303317	normal	0.876816	3.46913e-06	1.19256e-05	normal	0.366643	0.047366	0.0792801	normal	0.146155	0.431114	0.518468	normal	-0.198664	0.307066	0.399154	normal	-0.190914	0.312885	0.399092	normal	-0.769824	0.000100596	0.000254245	normal	-0.884846	5.11875e-06	1.54207e-05	normal		20.9426	27.8673	26.021	27.742	51.4088	50.0994	42.4096	40.6018	38.3624	40.0013	26.4421	22.5174	26.078	25.8509
Cre16.g687550	CrABCI8		0.552271	0.00657676	0.023546	normal	0.203272	0.30418	0.391458	normal	-0.540216	0.00498608	0.0104592	normal	-0.515823	0.00750039	0.0145539	normal	-0.126911	0.502253	0.593906	normal	0.0375848	0.847648	0.885354	normal	0.448841	0.0200213	0.0340892	normal	0.438696	0.0218281	0.0372351	normal		10.1768	12.8404	14.4125	16.3868	14.6895	15.296	11.0803	9.83354	10.9711	12.4085	11.8318	12.4699	15.0078	13.6854
Cre17.g731050	CrABCI9		1.24199	1.63612e-06	1.69255e-05	up	1.09191	1.66502e-05	5.18891e-05	up	0.926623	0.000151467	0.000411115	normal	0.767083	0.0020462	0.00444677	normal	0.773408	0.00193352	0.00453308	normal	1.01889	5.00307e-05	0.000144027	up	1.42423	6.11535e-09	2.47839e-08	up	1.1655	2.78953e-06	8.70936e-06	up		2.03723	3.28732	5.5534	5.91543	6.6103	6.23232	6.9299	6.41068	6.29108	6.84182	5.57112	4.89098	6.55591	6.52746
[truncated: 4 more columns]
