# Supplementary material for: Identification and Characterization of ATP-Binding Cassette Transporters in Chlamydomonas reinhardtii
Source: Mar Drugs. 2022 Sep 25;20(10):603. doi: 10.3390/md20100603 (PMC9605142; doi:10.3390/md20100603)
Supplement: Supplementary file 1 [file marinedrugs-20-00603-s001.zip › Table S8.xlsx]

## Sheet: Sheet1
Table S8 : Expression pattern of CrABCs under Sulfur starvation
BioProject Accession:	PRJNA255778
	RunAccession: SRR1521744, Sulfur starvation 48 hr, replicate 1
	RunAccession: SRR1521745, Sulfur starvation 48 hr, replicate 2
	RunAccession: SRR1521743, Sulfur starvation 24 hr, replicate 1
	RunAccession: SRR1521742, Sulfur starvation 24 hr, replicate 2
	RunAccession: SRR1521740, Sulfur starvation 8 hr, replicate 1
	RunAccession: SRR1521741, Sulfur starvation 8 hr, replicate 2
	RunAccession: SRR1521738, Sulfur starvation 6 hr, replicate 1
	RunAccession: SRR1521739, Sulfur starvation 6 hr, replicate 2
	RunAccession: SRR1521736, Sulfur starvation 2 hr, replicate 1
	RunAccession: SRR1521737, Sulfur starvation 2 hr, replicate 2
	RunAccession: SRR1521734, Sulfur starvation 1 hr, replicate 1
	RunAccession: SRR1521735, Sulfur starvation 1 hr, replicate 2
	RunAccession: SRR1521732, Sulfur starvation 30 min, replicate 1
	RunAccession: SRR1521733, Sulfur starvation 30 min, replicate 2
	RunAccession: SRR1521730, Sulfur starvation 10 min, replicate 1
	RunAccession: SRR1521731, Sulfur starvation 10 min, replicate 2
	RunAccession: SRR1521728, Sulfur starvation 0 hr; baseline, replicate 1
	RunAccession: SRR1521729, Sulfur starvation 0 hr; baseline, replicate 2
Strain:	Chlamydomonas reinhardtii cc-125
Culturing conditions:	TAP medium, 25 ± 1°C
			10 min VS 0 h				30 min VS 0 h				1 h VS 0 h				2 h VS 0 h				6 h VS 0 h				8 h VS 0 h				24 h VS 0 h				48 h VS 0 h					mRNA abundance is expressed in FPKM (fragments per kilobase of exon model per million mapped fragments).
Gene loci	New systematic name	Gene Synonyms	log2(Fold Change)	p-value	adjusted p-value	type	log2(Fold Change)	p-value	adjusted p-value	type	log2(Fold Change)	p-value	adjusted p-value	type	log2(Fold Change)	p-value	adjusted p-value	type	log2(Fold Change)	p-value	adjusted p-value	type	log2(Fold Change)	p-value	adjusted p-value	type	log2(Fold Change)	p-value	adjusted p-value	type	log2(Fold Change)	p-value	adjusted p-value	type		S_S_0h_rep1	S_S_0h_rep2	S_S_10m_rep1	S_S_10m_rep2	S_S_30m_rep1	S_S_30m_rep2	S_S_1h_rep1	S_S_1h_rep2	S_S_2h_rep1	S_S_2h_rep2	S_S_6h_rep1	S_S_6h_rep2	S_S_8h_rep1	S_S_8h_rep2
Cre02.g077951	CrABCA1		0.410366	0.0317356	0.0874899	normal	-0.201989	0.317662	0.495452	normal	-0.578021	0.00275149	0.00968454	normal	-0.522153	0.00609528	0.0153016	normal	0.579861	0.000503711	0.00105804	normal	0.379274	0.0315528	0.049288	normal	-1.05805	8.24778e-08	1.78239e-07	down	-0.569646	0.0182806	0.029555	normal		2.08	2.22	2.66	2.33	1.66	1.96	1.57	1.36	1.78	1.68	3.29	3.77	2.87	3.25
Cre03.g151400	CrABCA2	CrABCA1	-0.593342	0.0026996	0.0117551	normal	0.0834192	0.602559	0.748763	normal	0.473457	0.000936449	0.00386441	normal	0.704566	2.30182e-06	1.19764e-05	normal	1.53571	3.57702e-30	4.65873e-29	up	1.91659	1.18693e-42	2.0733e-41	up	3.27964	2.56161e-176	1.49111e-174	up	2.04487	7.72475e-21	6.21449e-20	up		3.78	3.73	1.84	2.52	3.64	4.09	5.25	5.33	6.93	7.21	12.23	11.65	15.7	15.26
Cre03.g191350	CrABCA3		0.191231	0.290373	0.457211	normal	-0.45128	0.0140191	0.0470204	normal	-0.111999	0.513078	0.653108	normal	0.716509	2.8185e-05	0.000120858	normal	0.56511	0.000333113	0.000716853	normal	0.483174	0.00333377	0.00618575	normal	0.707837	2.93134e-06	5.71761e-06	normal	0.569469	0.0087433	0.0149807	normal		1.76	1.59	1.58	1.77	1.21	1.18	1.66	1.5	2.95	3.42	2.56	2.89	2.45	2.68
Cre14.g613950	CrABCA4	CrABCA2	0.665054	2.02528e-05	0.000159852	normal	0.584119	6.96237e-05	0.000483263	normal	0.186718	0.222776	0.356277	normal	0.143649	0.341895	0.458522	normal	1.46219	7.19568e-26	7.70369e-25	up	1.65555	2.20868e-29	2.41324e-28	up	3.90447	1.68204e-214	1.41821e-212	up	2.4882	5.94077e-43	1.17553e-41	up		9.81	11.1	13.63	15.37	15.39	15.11	13.26	10.92	13.59	13.06	33.12	30.03	37.61	34.24
Cre14.g618400	CrABCA5	CrABCA3	0.300301	0.0528958	0.130007	normal	-0.201777	0.234625	0.404292	normal	-1.0732	2.63572e-11	5.49392e-10	down	-1.08631	6.43092e-12	6.53467e-11	down	0.68137	3.93317e-06	1.07522e-05	normal	0.983339	1.75527e-11	7.5838e-11	normal	2.43517	9.44451e-67	1.18925e-65	up	1.38067	5.22596e-13	2.65133e-12	up		17.01	20.58	20.22	20.26	17.4	14.43	10.08	8.07	10.43	9.99	35.14	30.91	41.03	40.11
Cre16.g674500	CrABCA6	CrABCA4	-0.887814	0.0410284	0.10664	normal	-0.875988	0.0427057	0.115186	normal	0.278984	0.419056	0.568319	normal	-0.0263633	0.938575	0.958527	normal	-0.537152	0.149351	0.200199	normal	-0.820564	0.0481045	0.0722588	normal	-0.687135	0.0904203	0.114332	normal	0.314384	0.452566	0.521813	normal		0.46	0.48	0.21	0.23	0.27	0.23	0.51	0.64	0.49	0.57	0.33	0.38	0.34	0.24
Cre17.g721000	CrABCA7	CrABCA5	0.0160588	0.927797	0.958452	normal	-0.0377941	0.826698	0.902206	normal	-0.251304	0.133441	0.238741	normal	-0.0864866	0.613489	0.716721	normal	0.61049	8.31367e-05	0.000193914	normal	0.716592	6.00582e-06	1.59398e-05	normal	2.00417	6.61764e-48	5.6911e-47	up	1.30967	1.46156e-11	6.6442e-11	up		4	3.86	3.58	3.36	3.67	3.78	3.37	3.34	4.1	4.45	6.78	6.38	6.9	7.21
Cre02.g083354	CrABCB1		-1.48308	3.18608e-09	5.16075e-08	down	0.0313811	0.876075	0.933944	normal	0.270327	0.133801	0.239247	normal	-0.0883397	0.644287	0.741908	normal	0.129403	0.466951	0.539923	normal	0.201439	0.279846	0.348629	normal	0.0275076	0.879588	0.897643	normal	0.184505	0.409701	0.479053	normal		4.38	4.08	1.12	1.53	4.48	3.85	5.07	5.26	4.37	4.83	4.95	5.17	4.98	5.71
Cre10.g443000	CrABCB2		-0.453359	0.00719147	0.0266345	normal	-0.398722	0.0153214	0.0504872	normal	-0.0642947	0.67333	0.784935	normal	0.135579	0.391195	0.50987	normal	0.588753	4.35535e-05	0.000105214	normal	0.673581	7.79431e-06	2.04367e-05	normal	0.952511	1.57316e-12	4.34372e-12	normal	0.415575	0.0505397	0.0747751	normal		5.32	4.98	3.21	3.36	3.73	3.86	5.04	4.95	6.39	6.68	8.05	8.95	8.93	9.01
Cre12.g561550	CrABCB3	CrCds1	0.00534085	0.974117	0.985493	normal	-0.603613	0.000180618	0.00111755	normal	0.183009	0.204601	0.333678	normal	-0.092391	0.552904	0.663903	normal	0.132216	0.364016	0.436751	normal	0.300789	0.0411441	0.0627296	normal	0.388678	0.00425565	0.00639972	normal	-0.233636	0.223273	0.282307	normal		8.96	9.45	7.52	8.65	5.68	6.08	10.4	10.8	10.27	9.65	11.45	10.68	12.05	12.75
Cre13.g604150	CrABCB4		-0.117294	0.444676	0.612583	normal	-1.8114	3.61559e-25	2.21196e-23	down	0.442049	0.00223617	0.0081103	normal	-0.625326	2.69957e-05	0.000116207	normal	0.490012	0.000176193	0.00039399	normal	1.23611	2.74756e-20	2.00764e-19	up	2.62412	8.47088e-106	2.08987e-104	up	1.10857	1.21076e-06	3.51622e-06	up		11.5	12.05	8.94	10.05	3.63	2.94	17.67	14.82	8.56	9.07	17.85	18.45	29.47	31.18
Cre16.g692300	CrABCB5		0.105145	0.520253	0.680111	normal	-0.0588083	0.691213	0.813117	normal	-0.0128102	0.930309	0.95996	normal	0.0862686	0.561506	0.671332	normal	0.82596	1.39608e-09	5.38313e-09	normal	0.997492	2.13433e-11	9.13429e-11	normal	2.5322	6.98882e-105	1.69357e-103	up	1.84118	8.21124e-24	7.6557e-23	up		9.32	9.43	8.05	9.59	8.58	8.92	8.87	9.97	11.2	11.79	18.81	17.63	21.45	19.39
Cre17.g725150	CrABCB6		0.736165	0.000972093	0.00489475	normal	-2.35358	6.57172e-17	2.2648e-15	down	-2.63797	1.85936e-30	1.69618e-28	down	-1.35016	6.06156e-11	5.62647e-10	down	1.50506	1.29772e-18	9.71256e-18	up	2.36799	3.20136e-52	7.56431e-51	up	2.40372	1.2987e-58	1.3848e-57	up	0.927349	1.5594e-05	3.97995e-05	normal		2.59	3.07	3.37	4.88	0.4	0.66	0.45	0.47	1.22	1.35	9.63	7.97	16.12	15.79
Cre17.g725200	CrABCB7		1.18008	3.12111e-18	1.76059e-16	up	0.600524	6.94918e-06	6.20044e-05	normal	0.177943	0.170414	0.289842	normal	0.236863	0.0902516	0.155923	normal	1.28908	2.77192e-21	2.37692e-20	up	1.70143	3.35334e-37	4.92711e-36	up	3.98126	1.69978e-243	1.90434e-241	up	3.33359	8.61487e-85	4.64506e-83	up		17.32	18.94	35.93	35.91	26.6	26.88	21.37	20.27	25.04	24.27	51.79	45.28	65.36	63.39
Cre17.g727650	CrABCB8		-0.638485	0.00563154	0.0217822	normal	-0.161015	0.434808	0.609558	normal	-0.292603	0.141827	0.250451	normal	-1.48666	5.76104e-12	5.89131e-11	down	-0.564978	0.00338887	0.00627722	normal	-0.502405	0.0139984	0.0234507	normal	-0.593873	0.00236508	0.00364134	normal	-1.06505	1.39088e-05	3.56955e-05	down		4.84	4.27	2.86	2.24	3.71	4.18	3.45	4.08	1.84	1.91	3.37	3.38	3.15	3.88
Cre02.g097800	CrABCC1	CrHLA3	-0.901818	2.60624e-05	0.000200508	normal	0.127516	0.528687	0.691481	normal	-0.353281	0.0593079	0.124551	normal	-0.244381	0.290627	0.404916	normal	1.49488	5.07931e-14	2.76081e-13	up	2.7502	4.22514e-58	1.20465e-56	up	-0.945746	6.47249e-05	0.000114628	normal	-2.57682	9.8597e-25	9.61782e-24	down		4.3	6	2.44	2.39	5.48	5.48	4.16	4.03	5.99	4.02	12.64	19.37	39.36	36.33
Cre02.g103250	CrABCC2		-0.00655253	0.970333	0.984057	normal	-0.277621	0.104468	0.225632	normal	-0.347408	0.0310192	0.0732385	normal	-0.798049	1.66408e-05	7.43269e-05	normal	-0.218537	0.160387	0.213075	normal	0.0826917	0.60662	0.669408	normal	0.680288	2.54165e-06	4.98427e-06	normal	0.343648	0.131387	0.176834	normal		5.02	4.37	4.35	3.81	3.66	3.87	3.69	3.8	2.79	3.46	4.34	4.52	5.28	5.59
Cre03.g174050	CrABCC3		-0.0734747	0.635574	0.770618	normal	0.0910277	0.529328	0.69209	normal	-0.0444162	0.753981	0.845095	normal	-0.405114	0.00930709	0.0221155	normal	0.722307	7.84631e-08	2.57178e-07	normal	1.18935	5.45905e-18	3.55636e-17	up	2.93766	1.94249e-122	5.89487e-121	up	2.90335	2.47926e-38	4.23227e-37	up		6.93	6.56	5.31	5.9	7.04	6.93	6.88	6.4	6.13	5.62	12.44	11.96	16.63	16.99
Cre04.g228650	CrABCC4		-0.569298	0.0319934	0.0879751	normal	-1.20089	3.30479e-06	3.16714e-05	down	0.0872959	0.673028	0.784643	normal	0.937939	1.33723e-06	7.20833e-06	normal	1.43994	7.79763e-17	5.16903e-16	up	1.47785	4.24955e-16	2.50753e-15	up	2.48592	2.84895e-50	2.58747e-49	up	2.9337	9.70941e-26	9.86393e-25	up		1.54	1.96	0.84	1.23	0.66	0.81	1.74	2.03	4.07	3.67	5.07	5.36	5.4	5.26
Cre07.g325761	CrABCC5		0.841388	6.92318e-07	7.60842e-06	normal	0.780469	5.08408e-06	4.66012e-05	normal	0.183486	0.272302	0.415799	normal	-0.588967	0.00283874	0.00777641	normal	0.771904	1.23753e-06	3.58074e-06	normal	1.47748	1.01652e-21	7.92198e-21	up	2.64243	1.05311e-88	1.96865e-87	up	1.33525	1.31759e-07	4.24446e-07	up		5.91	5.19	8.94	8.43	8.74	9.76	6.7	6.09	3.73	4.82	10.86	9.9	16.69	17.07
Cre08.g369720	CrABCC6		-0.251003	0.221768	0.379123	normal	0.0482572	0.814887	0.8942	normal	0.280987	0.114249	0.211001	normal	0.56956	0.00193719	0.00551251	normal	0.776464	2.95807e-06	8.22639e-06	normal	0.833254	1.59637e-06	4.50257e-06	normal	1.28285	3.02548e-15	9.42984e-15	up	0.720782	0.0005975	0.00124639	normal		3.47	2.88	2.47	2.19	3.52	2.88	4.04	3.8	5.13	5.77	5.72	6.21	5.85	6.52
Cre08.g369850	CrABCC7		0.526761	0.00864882	0.030863	normal	0.401316	0.0523171	0.134513	normal	0.203206	0.3146	0.461791	normal	0.037259	0.854108	0.901143	normal	0.598643	0.000869984	0.00176068	normal	0.684841	0.000371769	0.000797535	normal	0.767787	1.95974e-05	3.60457e-05	normal	0.732463	0.000831306	0.00169217	normal		2.71	2.13	2.98	3.12	2.9	3.3	2.5	3.15	2.7	3.05	3.83	4.21	3.79	4.74
Cre13.g564900	CrABCC8		0.305275	0.0488062	0.122341	normal	0.465017	0.000989465	0.00497855	normal	0.283687	0.0320963	0.075371	normal	-0.0793136	0.573638	0.681541	normal	0.564998	1.65156e-05	4.20423e-05	normal	0.734412	3.64696e-08	1.21144e-07	normal	2.65641	8.80727e-107	2.20952e-105	up	2.07544	6.90778e-32	9.15597e-31	up		11.79	11.87	13.9	11.66	16.82	14.99	15.25	14.01	12.89	12.98	19.85	18.54	21.24	21.8
Cre14.g618600	CrABCC9		-0.586558	0.0030317	0.0129461	normal	-0.468801	0.0320263	0.0918429	normal	0.125164	0.458337	0.605184	normal	0.638352	0.000499425	0.00164505	normal	0.541145	0.000623795	0.0012919	normal	0.289349	0.0871041	0.123589	normal	0.118137	0.497293	0.545006	normal	0.105377	0.61119	0.673659	normal		2.46	2.04	1.21	1.44	1.87	1.35	2.63	2.4	3.65	4.62	3.59	3.68	2.91	3.17
Cre17.g734612	CrABCC10	CrMRP2	-0.337684	0.00769612	0.0281545	normal	0.247718	0.0764782	0.178702	normal	0.386678	0.00174983	0.0065849	normal	-0.420498	0.00155904	0.0045539	normal	0.375495	0.00252105	0.00476874	normal	0.526425	2.04364e-05	5.11145e-05	normal	0.760676	6.41107e-12	1.72165e-11	normal	-0.463475	0.00543156	0.00963638	normal		79.27	76.56	53.04	54.77	97.62	82.41	109.23	97.62	68.55	65.88	115.8	105.78	118.38	127.1
Cre01.g001350	CrABCD1		-1.2002	0.000186657	0.00118323	down	0.0411071	0.879647	0.936423	normal	0.859146	0.00017455	0.000892784	normal	1.26759	1.52633e-09	1.214e-08	up	-1.12384	0.000105715	0.000243466	down	-1.46237	1.18978e-06	3.40955e-06	down	-1.60238	1.78526e-07	3.77598e-07	down	-1.23389	0.000207998	0.000461507	down		1.91	1.71	0.61	0.77	1.98	1.65	3.65	3.01	5.05	4.99	0.76	1.06	0.73	0.7
Cre10.g439000	CrABCD2		-0.649708	0.00281013	0.0121577	normal	0.165874	0.404275	0.581965	normal	0.246229	0.174881	0.295399	normal	0.284294	0.122243	0.200456	normal	0.154158	0.389279	0.463306	normal	0.0792606	0.681684	0.736809	normal	1.35586	1.19539e-18	4.27951e-18	up	0.685061	0.00116544	0.00231572	normal		5.08	4.86	2.63	2.91	5.8	5.07	5.96	5.99	7.06	6.89	5.83	6.31	5.93	5.52
Cre15.g637761	CrABCD3		-0.231782	0.104941	0.218905	normal	-0.851986	2.47182e-09	3.96093e-08	normal	-0.0106705	0.936976	0.964102	normal	-1.22	5.04233e-13	5.62723e-12	down	-0.770518	6.50973e-09	2.35362e-08	normal	-0.570089	5.15095e-05	0.000123066	normal	-0.7169	7.58078e-08	1.64259e-07	normal	-0.600074	0.00156142	0.00303557	normal		42.39	36.55	29.45	29.3	21.12	21.41	38.32	41.2	17.13	22.08	24.39	26.42	27.26	30.94
Cre09.g409350	CrABCE		0.130846	0.356567	0.527687	normal	-0.045943	0.734837	0.841154	normal	-0.207779	0.105279	0.197804	normal	-1.24794	3.21041e-18	5.19172e-17	down	-2.00048	2.81486e-53	8.1057e-52	down	-1.58775	9.48153e-28	9.75106e-27	down	-0.661202	1.29281e-07	2.75883e-07	normal	-0.682222	0.000104138	0.000240177	normal		90.66	79.33	85.22	77.42	81.89	78.21	75.74	73.63	40.88	41.78	22.14	24.5	27.45	34.51
Cre01.g023787	CrABCF1		-0.358506	0.0114332	0.0386773	normal	-0.424176	0.00244487	0.0108734	normal	-0.282229	0.0332158	0.0775653	normal	-1.71338	2.44559e-23	5.13441e-22	down	-2.20002	9.03639e-53	2.58836e-51	down	-1.6611	1.12215e-19	7.95327e-19	down	-0.177688	0.186496	0.223961	normal	-0.185579	0.310118	0.376979	normal		33.18	30.84	21.76	21.88	23.78	22.61	27.03	26.37	9.76	12.83	7.06	8.24	8.67	13.55
Cre01.g034950	CrABCF2		0.492256	0.00121014	0.00591255	normal	0.986694	1.09809e-12	2.54886e-11	normal	0.25218	0.0614835	0.128036	normal	-0.957579	1.65899e-10	1.47987e-09	normal	-0.783139	6.3331e-09	2.29282e-08	normal	0.00478807	0.972647	0.979627	normal	2.06218	3.68202e-62	4.24431e-61	up	1.96279	1.45813e-29	1.76042e-28	up		34.84	30.4	42.9	37.28	64.07	61.63	40.79	38.07	19.28	19.51	20.75	20.84	34.18	37.4
Cre02.g095200	CrABCF3		1.5212	1.03769e-15	4.34833e-14	up	0.554017	0.0332963	0.0947959	normal	-1.17982	1.25369e-09	1.98795e-08	down	-0.664386	0.000765939	0.00241404	normal	2.12598	7.43001e-37	1.25568e-35	up	2.80096	1.74652e-58	5.03246e-57	up	3.40597	8.53013e-85	1.48591e-83	up	1.95651	2.97384e-20	2.33602e-19	up		7.03	10.01	21.31	21.5	8.99	15.29	3.96	3.68	6.06	6.35	42.26	39.36	67.77	61.81
Cre04.g222700	CrABCF4		0.326277	0.0284983	0.0805049	normal	0.00518788	0.971105	0.984402	normal	-0.163854	0.219076	0.351629	normal	-0.47884	0.00143073	0.00422031	normal	0.08242	0.572763	0.641667	normal	0.218681	0.134681	0.182687	normal	0.438221	0.0006688	0.00108506	normal	-1.89586	1.29039e-27	1.42852e-26	down		1822.15	1515.38	1944.04	1713.12	1694.11	1563.85	1574.46	1450.46	1433.76	1332.5	2113.78	1756.09	2226.22	2010.37
Cre06.g265100	CrABCF5		0.0257744	0.877237	0.929066	normal	-0.0651416	0.696723	0.816595	normal	-0.339012	0.0333041	0.0777128	normal	-1.1193	1.77476e-10	1.57681e-09	down	-1.30256	2.25119e-15	1.34467e-14	down	-1.16492	1.06717e-11	4.67786e-11	down	-1.29338	6.87922e-15	2.1147e-14	down	-1.22066	2.49311e-09	9.41472e-09	down		13.94	11.79	11.61	11.27	12.36	11.56	10.72	9.92	7.03	6.62	5.42	6.03	6.33	6.19
Cre06.g271850	CrABCF6		-0.00616976	0.970772	0.984304	normal	0.458274	0.00548978	0.0213688	normal	0.211415	0.175299	0.296008	normal	-0.522938	0.00315506	0.00854067	normal	0.607333	3.90708e-05	9.50208e-05	normal	0.551855	0.000391821	0.000838219	normal	0.73634	1.29256e-06	2.59129e-06	normal	2.47132	6.28353e-37	1.01838e-35	up		9.3	8.31	7.76	7.56	12.43	11.1	10.76	9.92	7.54	6.58	14.82	14.58	13.92	14.26
Cre07.g335400	CrABCF7		0.0911743	0.500832	0.6643	normal	-0.211628	0.108312	0.232093	normal	-0.506718	8.57919e-05	0.000473305	normal	-1.55685	1.81464e-27	4.66617e-26	down	-1.4759	5.93404e-29	7.30665e-28	down	-1.32438	4.53906e-22	3.61349e-21	down	-1.31873	8.51185e-27	4.04851e-26	down	-1.22374	4.69242e-12	2.22293e-11	down		40.56	39.03	36.13	37.96	32.94	33.84	29.12	27.71	15.13	16.1	14.77	16.64	16.48	18.25
Cre08.g372250	CrABCF8		-0.426079	0.0110424	0.0376394	normal	0.585495	0.000129327	0.000836251	normal	0.311435	0.0375967	0.085831	normal	-0.974289	6.29802e-09	4.68796e-08	normal	0.755174	1.08239e-07	3.49832e-07	normal	0.975529	3.29246e-11	1.38971e-10	normal	2.23418	2.28169e-74	3.35324e-73	up	1.60128	4.85456e-19	3.56308e-18	up		8.28	7.91	5.13	5.4	12.22	11.42	10.62	9.77	4.8	4.71	15.24	14.72	17.32	17.45
Cre11.g467781	CrABCF9		-0.151893	0.345245	0.516013	normal	0.560989	0.000375826	0.00213536	normal	0.613886	2.11297e-05	0.00013797	normal	-1.78405	9.99897e-21	1.81935e-19	down	-0.990536	1.79085e-11	8.10042e-11	normal	-0.530745	0.000449453	0.000952499	normal	1.00916	5.7917e-13	1.6342e-12	up	1.16645	1.38897e-10	5.83649e-10	up		48.2	38.62	35.9	32.37	65.26	59.27	64.95	69.84	12.17	17.02	24.65	23.25	31.06	34.67
Cre11.g478128	CrABCF10		-0.191375	0.251379	0.413447	normal	-0.0843499	0.603418	0.749418	normal	0.0344959	0.818983	0.890908	normal	-0.973123	1.19526e-08	8.58876e-08	normal	-0.949554	7.74136e-10	3.05609e-09	normal	-0.579083	0.000283947	0.000620408	normal	-0.240501	0.108469	0.135272	normal	-0.622923	0.0018385	0.00353016	normal		18.01	14.89	13.06	12.1	15.29	14.88	16.96	17.21	9.19	10.17	9.05	9.64	11.78	12.27
Cre14.g615950	CrABCF11		-0.219019	0.261818	0.425712	normal	1.36175	4.26511e-20	1.88573e-18	up	0.747069	3.78136e-08	4.56353e-07	normal	-1.27476	4.58312e-15	6.04746e-14	down	-3.01233	2.45875e-84	1.39138e-82	down	-2.53984	1.88031e-55	4.92937e-54	down	0.316639	0.0173843	0.0243288	normal	0.603863	0.0014477	0.002832	normal		18.43	15.98	15.19	10.62	45.61	40.41	29.63	28.98	7.63	8.81	2.27	2.4	2.93	3.55
Cre01.g007000	CrABCG1		0.0729516	0.778551	0.86941	normal	-0.703279	0.0127231	0.0433084	normal	-0.458229	0.0659094	0.135686	normal	-0.637119	0.0102456	0.0240299	normal	0.600228	0.00514716	0.00926622	normal	0.733402	0.000671228	0.00138728	normal	0.779206	0.000189821	0.000323967	normal	0.314353	0.247803	0.309309	normal		2.03	2.3	1.8	2.18	1.15	1.41	1.67	1.53	1.55	1.66	3.77	3.42	3.87	3.99
Cre02.g095151	CrABCG2		0.893577	0.0935052	0.200708	normal	1.3895	0.00456944	0.0183242	up	0.548478	0.286719	0.432407	normal	1.05797	0.0225279	0.0480419	up	5.40188	8.42125e-114	8.09287e-112	up	5.98366	4.48468e-134	6.40443e-132	up	9.28864	0	0	up	8.50849	1.80515e-258	1.00252e-255	up		0.13	0.2	0.24	0.32	0.36	0.51	0.24	0.27	0.48	0.34	8.56	7.36	12.99	10.69
Cre02.g096000	CrABCG3		2.20607	0.0288642	0.0812823	normal	1.45544	0.225419	0.393174	normal	-1.55326	1.02616e-06	9.2307e-06	down	-3.12733	5.15879e-20	9.01745e-19	down	-2.3183	1.79106e-11	8.10042e-11	down	-2.86798	8.26213e-18	5.3186e-17	down	-5.06438	3.78763e-25	1.70251e-24	down	-3.59355	2.40043e-19	1.79423e-18	down		2.2	3.34	18.26	4.07	12.89	1.91	1.19	0.75	0.34	0.4	0.4	0.82	0.4	0.43
Cre02.g112550	CrABCG4		0.479504	0.0396175	0.103986	normal	-1.05198	3.58076e-06	3.39656e-05	down	-1.1021	4.77356e-09	6.82289e-08	down	0.138559	0.458402	0.576551	normal	0.404599	0.013651	0.0229251	normal	-0.0946996	0.589744	0.654342	normal	-1.50898	5.68153e-14	1.67537e-13	down	-0.718742	0.00132122	0.00260323	normal		2.77	3.58	3.02	4.74	1.24	1.72	1.63	1.38	4.37	3.7	4.48	4.76	3.18	3.33
Cre03.g169300	CrABCG5		-0.859699	0.00207397	0.00942143	normal	-0.928466	0.000866467	0.00444614	normal	-0.793574	0.00163149	0.00620401	normal	0.350714	0.132957	0.214521	normal	1.37715	4.99134e-13	2.542e-12	up	1.87691	1.01903e-23	8.83851e-23	up	1.42754	6.35882e-13	1.79023e-12	up	0.627049	0.0222128	0.0354015	normal		1.91	2.4	0.96	1.1	1.05	1.13	1.21	1.28	3.5	2.81	6.17	6.09	8.31	9
Cre04.g220850	CrABCG6		-1.23928	7.01848e-06	6.26961e-05	down	-0.905064	0.00308183	0.0132328	normal	0.0728992	0.747867	0.840125	normal	0.0873627	0.679171	0.77095	normal	-0.315294	0.28022	0.348445	normal	-1.48859	7.54558e-08	2.43782e-07	down	0.877623	2.3745e-06	4.66432e-06	normal	0.748881	0.00123052	0.00243545	normal		2.44	2.42	0.98	0.81	1.6	0.96	2.94	2.26	2.95	3.01	1.37	2.93	0.74	1.15
Cre04.g224500	CrABCG7		1.33567	6.40518e-18	3.46761e-16	up	0.919699	1.33442e-09	2.21012e-08	normal	-0.0262623	0.861666	0.919502	normal	-0.827318	5.34837e-07	3.06802e-06	normal	0.653469	6.03948e-06	1.61807e-05	normal	0.784824	2.43244e-07	7.49435e-07	normal	1.69521	3.42777e-33	2.00357e-32	up	1.54222	9.03482e-17	5.81418e-16	up		4.72	5.27	10.46	11.59	8.93	9.44	5.03	4.93	3.3	3.2	8.8	8.43	8.62	10.22
Cre04.g224400	CrABCG8		0.261937	0.120531	0.242832	normal	-1.17846	6.88052e-12	1.43214e-10	down	-0.362299	0.0199222	0.0509403	normal	0.228947	0.137258	0.220318	normal	0.514852	0.00047812	0.00100728	normal	0.6329	1.88621e-05	4.73953e-05	normal	-0.29319	0.0497687	0.0654973	normal	-0.75513	0.00018415	0.000411717	normal		4.49	4.8	4.47	5.28	1.94	2.04	3.49	3.85	6.38	6.19	7.62	6.94	7.8	7.95
Cre05.g234400	CrABCG9		0.0065355	0.972345	0.984776	normal	-0.335695	0.0490539	0.128126	normal	-0.111076	0.486321	0.630117	normal	0.230484	0.151725	0.23893	normal	0.52113	0.000583595	0.00121375	normal	0.713788	4.13595e-06	1.11516e-05	normal	1.97077	5.71075e-49	5.04923e-48	up	1.36401	7.82141e-13	3.91682e-12	up		2.53	2.53	1.97	2.48	1.92	1.98	2.43	2.33	3.45	3.41	4.11	3.86	4.54	4.53
Cre05.g241350	CrABCG10		0.548074	0.00043838	0.00246167	normal	0.202904	0.276428	0.452889	normal	-0.684617	9.99256e-05	0.000543164	normal	-0.843043	1.2813e-07	7.97967e-07	normal	-0.524788	0.000427133	0.00090645	normal	-0.761966	1.78646e-06	5.00406e-06	normal	-3.73955	1.01907e-86	1.84391e-85	down	-2.68382	3.12452e-38	5.30659e-37	down		8.03	9.45	11.27	11.09	8.4	11.14	4.68	6.34	5.57	5.68	6.77	6.56	5.15	6.14
Cre07.g313250	CrABCG11		0.911027	1.91234e-07	2.33726e-06	normal	1.00195	3.94562e-13	9.43602e-12	up	0.00500769	0.973983	0.98465	normal	-0.613404	6.50886e-05	0.000259437	normal	1.408	7.07606e-24	6.87745e-23	up	2.02986	4.83043e-53	1.16503e-51	up	4.38111	0	0	up	4.16082	3.61757e-134	4.70877e-132	up		12.13	12.02	22.47	17.21	23.78	23.26	11.16	13.4	9.04	9.19	37.35	32.87	52.44	55.34
Cre07.g327800	CrABCG12		NA	NA	NA	NA	NA	NA	NA	NA	NA	NA	NA	NA	NA	NA	NA	NA	NA	NA	NA	NA	NA	NA	NA	NA	6.63359	4.63806e-09	1.0764e-08	up	7.60343	3.66932e-12	1.75271e-11	up		0.02	0	0.02	0.03	0.02	0.03	0.01	0.03	0.01	0.03	0	0	0.03	0.03
Cre07.g339104	CrABCG13		-0.742759	0.00197167	0.00902125	normal	-0.974348	4.87206e-05	0.000351948	normal	0.0299547	0.880551	0.930448	normal	-0.230196	0.26822	0.379855	normal	-0.29234	0.144816	0.194683	normal	-0.455395	0.0387423	0.0594295	normal	-0.833699	0.00011271	0.000195773	normal	-0.263922	0.279415	0.344227	normal		1.73	1.48	0.76	0.91	0.75	0.83	1.7	1.62	1.51	1.65	1.4	1.48	1.36	1.19
Cre09.g395750	CrABCG14		0.26241	0.758925	0.857002	normal	-1.97997	1.99243e-22	1.02773e-20	down	-1.46162	9.41628e-15	3.15394e-13	down	-1.46112	7.99796e-15	1.04295e-13	down	0.711705	1.19372e-05	3.09107e-05	normal	1.18622	1.3859e-13	6.94442e-13	up	1.93012	4.54508e-33	2.64569e-32	up	1.04212	1.3909e-07	4.46681e-07	up		4.03	4.95	2.05	7.38	1.1	1.12	1.84	1.48	1.98	1.78	8.59	7.54	11.42	10.91
Cre11.g467597	CrABCG15		-0.301081	0.21182	0.367214	normal	-1.3077	2.60755e-08	3.62302e-07	down	-0.132712	0.483441	0.627696	normal	0.825791	1.50065e-05	6.76097e-05	normal	1.00242	2.28189e-08	7.8751e-08	up	1.1469	2.48404e-10	9.83467e-10	up	0.95895	7.20687e-07	1.46839e-06	normal	0.934467	2.47605e-05	6.16183e-05	normal		4	5.8	2.85	4.12	1.71	2.12	4.4	4.67	9.82	10.23	11.21	10.33	11.63	12.11
Cre12.g527100	CrABCG16		0.354418	0.00804547	0.0291418	normal	0.146139	0.318034	0.4956	normal	0.0608187	0.63369	0.752643	normal	0.0965593	0.48499	0.60153	normal	0.364445	0.00655359	0.0116071	normal	0.489745	0.000260117	0.000571486	normal	0.727258	2.14216e-09	5.08332e-09	normal	0.00474844	0.979049	0.984188	normal		7.47	7.5	8.26	8.48	7.4	8.71	7.72	8.14	8.9	9.6	11.2	9.93	11.66	11.31
Cre12.g530900	CrABCG17		2.04395	5.18774e-27	6.64237e-25	up	1.07665	2.79146e-08	3.84137e-07	up	0.417645	0.0155275	0.0413392	normal	0.772592	5.13673e-05	0.000209085	normal	1.63041	8.48801e-22	7.44753e-21	up	1.55391	6.24029e-19	4.26319e-18	up	2.24347	4.25453e-33	2.47744e-32	up	0.958495	2.39676e-05	5.97164e-05	normal		29	43.54	131.79	129.87	75.07	73.74	49.74	48.55	75.62	67.15	125.27	121.06	110.87	121.96
Cre12.g547300	CrABCG18		0.194667	0.284729	0.450435	normal	-0.391388	0.0434284	0.116657	normal	-0.720228	2.36299e-06	1.9723e-05	normal	-0.256835	0.10526	0.17682	normal	-1.22862	2.30871e-15	1.37751e-14	down	-1.34368	2.6672e-16	1.59055e-15	down	-2.55674	1.12592e-48	9.87492e-48	down	-2.48789	1.85432e-31	2.40802e-30	down		12.54	13.96	11.53	15.01	8.29	11.28	8	8.32	12.1	13.52	5.87	6.55	5.26	6.16
Cre12.g540650	CrABCG19		0.66797	9.12432e-06	7.89714e-05	normal	1.01882	4.08728e-12	8.77737e-11	up	0.0202772	0.890125	0.935885	normal	-0.315511	0.044591	0.0862384	normal	0.130271	0.374467	0.447515	normal	0.0378482	0.804526	0.842858	normal	0.879547	5.95669e-11	1.52693e-10	normal	0.221902	0.247058	0.308494	normal		9.72	8.25	12.56	12.39	17.95	17.47	8.79	9.7	8.18	8.5	11.32	10.24	10.35	9.8
Cre16.g693203	CrABCG20		-0.567675	0.000109634	0.000735134	normal	0.910926	2.93445e-11	5.75371e-10	normal	0.8843	9.19022e-11	1.76607e-09	normal	0.55909	7.06662e-05	0.000279948	normal	1.74679	2.5729e-46	5.99518e-45	up	1.89996	3.23184e-48	6.63484e-47	up	1.4397	1.61134e-32	9.22532e-32	up	0.706288	0.000153818	0.000347445	normal		9.61	9.68	5.76	5.62	18.42	16.88	19.39	16.77	15.88	16.95	35.25	35.78	39.06	39.61
Cre16.g648700	CrABCG21		1.24588	1.00269e-06	1.06705e-05	up	0.991799	0.00015951	0.00100108	normal	0.124838	0.630575	0.750035	normal	0.430228	0.093759	0.16096	normal	1.99311	1.05153e-21	9.18163e-21	up	2.18759	5.01837e-25	4.61837e-24	up	4.05337	1.28118e-91	2.52486e-90	up	3.35651	3.36688e-46	7.34236e-45	up		2.02	3.17	5.45	5.35	4.89	5.18	3.04	2.72	4.3	3.78	11.37	11.45	12.44	13.55
Cre16.g655450	CrABCG22		1.88378	0.129921	0.256959	normal	1.40702	0.153568	0.299053	normal	0.213228	0.460091	0.607087	normal	0.174917	0.533431	0.646156	normal	-0.0849895	0.768218	0.816266	normal	0.0756558	0.795298	0.835103	normal	0.272798	0.323566	0.369206	normal	-0.34562	0.308005	0.374821	normal		0.72	0.75	4.27	0.55	3.19	0.7	0.97	0.8	0.9	1.06	0.77	0.76	0.82	0.9
Cre17.g717050	CrABCG23		1.08457	0.0230043	0.067848	normal	-0.385583	0.501837	0.668376	normal	-0.618282	0.242398	0.380092	normal	-0.157937	0.735424	0.813379	normal	1.01136	0.00938549	0.0162142	up	0.775965	0.069903	0.1015	normal	0.298228	0.513949	0.561343	normal	1.28919	0.00223184	0.0042193	up		0.2	0.27	0.57	0.31	0.13	0.22	0.14	0.17	0.25	0.24	0.53	0.53	0.37	0.52
Cre17.g723500	CrABCG24		1.01808	2.91234e-08	4.00893e-07	up	-0.0677299	0.729558	0.838159	normal	-0.293614	0.105561	0.198189	normal	-0.462981	0.0108133	0.0251755	normal	0.598082	0.000149521	0.000337133	normal	0.676468	3.93223e-05	9.51922e-05	normal	-0.248567	0.140755	0.172485	normal	-0.48587	0.0262406	0.0412136	normal		3.01	3.02	5.87	4.8	3.1	2.52	2.69	2.31	2.45	2.6	4.97	5.05	5.04	5.5
Cre17.g728400	CrABCG25		-0.410727	0.0922258	0.198649	normal	-0.177817	0.451983	0.624811	normal	0.00250946	0.990796	0.994432	normal	0.428696	0.0481545	0.0920192	normal	-0.5895	0.00856797	0.0148794	normal	-0.806401	0.000581156	0.00121267	normal	0.630348	0.00153785	0.00240669	normal	-0.308928	0.233878	0.29393	normal		1.5	1.22	0.94	0.85	1.24	1.1	1.28	1.48	1.9	2.35	0.91	1.08	0.82	0.88
Cre17.g743547	CrABCG26		1.64322	4.02562e-24	4.32968e-22	up	0.890383	1.97203e-06	1.99019e-05	normal	0.0665614	0.679631	0.789608	normal	0.228122	0.179322	0.274264	normal	1.85561	1.17455e-33	1.75168e-32	up	2.91593	5.93164e-84	3.15579e-82	up	4.62125	5.76713e-228	5.58183e-226	up	3.44114	8.36385e-76	3.88162e-74	up		8.55	10.67	26.29	26.22	15.24	19.36	10.72	9.72	13.55	12.4	40.58	35.64	80.83	77.48
Cre03.g164150	CrABCI1		-0.537121	0.0361014	0.0965558	normal	0.522866	0.0113998	0.0395038	normal	0.0803825	0.682581	0.791556	normal	-0.520628	0.0163491	0.0362312	normal	-1.38936	2.64576e-10	1.084e-09	down	-1.17654	1.42695e-07	4.49425e-07	down	-0.704601	0.000727271	0.00117584	normal	-0.576106	0.0186802	0.0301434	normal		10.5	8.9	6.87	4.77	14.66	12.45	9.98	10.77	7.06	8.58	4.01	4.11	4.6	4.76
Cre06.g273750	CrABCI2		2.25241	1.8445e-34	3.50087e-32	up	3.09136	1.96858e-63	4.37635e-61	up	2.75242	4.29212e-65	1.21022e-62	up	2.16473	4.35394e-32	1.34929e-30	up	2.56164	4.44218e-57	1.42019e-55	up	2.61121	2.14191e-55	5.59715e-54	up	2.37764	1.56823e-39	1.08647e-38	up	2.11534	1.59766e-22	1.39291e-21	up		29.4	42.27	155.54	143.11	283.58	310.24	249.92	239.9	198.17	171.99	230.98	233.36	228.76	249.73
Cre06.g310850	CrABCI3		0.299274	0.351387	0.522048	normal	0.857894	0.0031161	0.0133364	normal	0.407753	0.162284	0.279385	normal	0.437913	0.121417	0.199268	normal	0.017333	0.953588	0.965417	normal	0.105854	0.741143	0.788358	normal	0.584729	0.0382422	0.0511637	normal	-0.0577773	0.867845	0.895526	normal		2.01	1.56	1.8	2.04	3.28	3	2.24	2.55	2.73	2.84	1.88	2.08	2.38	1.8
Cre07.g339700	CrABCI4		-0.259973	0.0603656	0.143704	normal	-0.238159	0.0762663	0.178418	normal	0.17477	0.185088	0.308672	normal	-0.881797	2.98898e-09	2.29401e-08	normal	-1.46375	9.48461e-30	1.20626e-28	down	-1.76286	1.12164e-32	1.38336e-31	down	-1.52938	2.44385e-30	1.30592e-29	down	-0.774114	1.8697e-05	4.72344e-05	normal		60.25	64.07	46.59	44.13	52.74	49.7	75.71	66.62	41.36	36.37	24.01	25.46	17.68	22.4
Cre13.g580300	CrABCI5		0.710625	0.00346252	0.0144943	normal	0.502792	0.0364584	0.101869	normal	0.358371	0.112319	0.20813	normal	0.643256	0.00285223	0.00780787	normal	0.279308	0.213496	0.27447	normal	0.393349	0.0901371	0.127414	normal	1.02309	4.39386e-07	9.07798e-07	up	1.54662	5.75777e-10	2.2994e-09	up		4.26	4.18	6.63	5.42	6.3	5.36	5.48	5.49	7.7	7.5	5.83	5.4	6.29	5.79
Cre16.g658526	CrABCI6		-0.0201836	0.903081	0.94439	normal	0.290964	0.0748232	0.176244	normal	0.161947	0.28944	0.435452	normal	-0.41771	0.01111	0.0257968	normal	0.0639735	0.668915	0.728872	normal	0.248726	0.109039	0.151244	normal	1.31988	1.0372e-18	3.72295e-18	up	1.29765	1.42741e-12	7.03195e-12	up		9.34	8.99	7.67	8.13	10.24	11.52	10.09	10.71	8	7.83	10.49	10.52	11.37	12.43
Cre16.g669525	CrABCI7		-0.166264	0.358413	0.529852	normal	-0.873071	9.44707e-05	0.000632905	normal	-0.157528	0.351909	0.501047	normal	0.0694603	0.6967	0.783812	normal	0.157072	0.322492	0.393952	normal	-0.121277	0.47487	0.546816	normal	-1.31311	7.25095e-13	2.03402e-12	down	-1.26024	5.49448e-09	2.00358e-08	down		16.32	20.02	13.73	14.59	11.44	7.94	17.73	15.33	23.58	20.32	21.32	23.17	16.93	19.59
Cre16.g687550	CrABCI8		0.108509	0.53368	0.69239	normal	0.605964	0.000171897	0.00106988	normal	-0.169337	0.308985	0.456009	normal	-0.873943	1.93197e-06	1.0178e-05	normal	-0.471696	0.004028	0.00738028	normal	-0.308795	0.0680866	0.0990661	normal	0.603491	3.35773e-05	6.07145e-05	normal	0.614358	0.00159387	0.00309252	normal		12.84	11.8	12.17	11.03	18.8	17.65	10.45	11.74	7.1	8.45	9.16	10.34	10.87	10.84
Cre17.g731050	CrABCI9		0.147625	0.545548	0.701301	normal	0.578356	0.0076855	0.0283827	normal	0.464783	0.0242506	0.0598184	normal	-0.123151	0.576547	0.683795	normal	-1.37225	4.26391e-08	1.43435e-07	down	-1.06137	8.70097e-05	0.000202998	down	0.435642	0.0359032	0.0481881	normal	0.774438	0.00175349	0.00338097	normal		2.74	3.01	3.07	2.49	4.35	4.02	4.06	4	2.93	3.17	1.16	1.28	1.19	1.83
[truncated: 4 more columns]
