# Supplementary material for: Identification and Characterization of ATP-Binding Cassette Transporters in Chlamydomonas reinhardtii
Source: Mar Drugs. 2022 Sep 25;20(10):603. doi: 10.3390/md20100603 (PMC9605142; doi:10.3390/md20100603)
Supplement: Supplementary file 1 [file marinedrugs-20-00603-s001.zip › Table S9.xlsx]

## Sheet: Sheet1
Table S9 : List of primer sequences used in this study.
Gene name	Forward primer sequences (5'-3')	Reverse primer sequences (5'-3')
CrABCG5_1	gttcatttcatttggagaggacaggATGGCGTCGCGCCCGACAGCAGTTG	tcgactctagaggatccccgggtCTTCACCAGCCGGCGAACTGCCAGC
CrABCG12	gttcatttcatttggagaggacaggATGCACGTCGCTGTGGAGGTCGAGCTG	tcgactctagaggatccccgggtGTGCTTTAGGAAGCGCACGCCCAGGTAG
CrABCG3_1	gttcatttcatttggagaggacaggATGGATGTGGAGAAGGCCGCTGGAGCAAG	tcgactctagaggatccccgggtCGCGTGGCGCATCTTCTCCTTCACCAC
CrABCG18	gttcatttcatttggagaggacaggATGATAGGCTTCCTATTGGGTACTGCG	tcgactctagaggatccccgggtCGCCGCGGCGGACTTGACT
CrABCG26	gttcatttcatttggagaggacaggATGCTTGTGCTGCCGGGCGGCG	tcgactctagaggatccccgggtGTTCCGGCCCTTGAAGGTGGTCTTGTACT
